# Supplementary material for: Poly[di-μ-glycinato-copper(II)]: a two-dimensional coordination polymer
Source: Acta Crystallogr Sect E Struct Rep Online. 2011 Aug 11;67(Pt 9):m1218–9. doi: 10.1107/S1600536811031503 (PMC3200596; doi:10.1107/S1600536811031503)
Supplement: Supplementary file 1 [file e-67-m1218-sup1.cif]

##############################################################################
#                                                                            #
# This CIF contains the data in a paper accepted for publication in          #
# Acta Crystallographica Section E. It conforms to the requirements of       #
# Notes for Authors for Acta Crystallographica Section E, and has been       #
# peer reviewed under the auspices of the IUCr Commission on Journals.       #
#                                                                            #
# Full details of the Crystallographic Information File format               #
# are given in the paper "The Crystallographic Information File (CIF):       #
# a New Standard Archive File for Crystallography" by S. R. Hall, F. H.      #
# Allen and I. D. Brown [Acta Cryst. (1991), A47, 655-685].                  #
#                                                                            #
# The current version of the core CIF dictionary is obtainable from          #
# ftp://ftp.iucr.org/pub/cif_core.dic.                                       #
#                                                                            #
# Software is freely available for graphical display of the structure(s)     #
# in this CIF. For information consult the CIF software page                 #
# http://www.iucr.org/resources/cif/software.                                #
#                                                                            #
# This file may be used for bona fide research purposes within the           #
# scientific community so long as proper attribution is given to the journal # 
# article from which it was obtained.                                        #
#                                                                            #
##############################################################################
data_I
_audit_creation_method     SHELXL-97
_chemical_name_systematic
;
Poly[di-\m-glycinato-copper(II)]
;
_chemical_name_common     'Poly-{Bis-(glycine)copper(II}~n~'
_chemical_formula_moiety     'C4 H8 Cu N2 O4'
_chemical_formula_sum     'C4 H8 Cu N2 O4'
_chemical_formula_iupac     '[Cu (C2 H4 N O2)2]'
_chemical_formula_weight     211.66
_chemical_melting_point     ?
_symmetry_cell_setting     monoclinic
_symmetry_space_group_name_H-M     'P 21/n'
_symmetry_space_group_name_Hall     '-P 2yn'
loop_
    _symmetry_equiv_pos_site_id
    _symmetry_equiv_pos_as_xyz
    1 x,y,z
    2 1/2-x,1/2+y,1/2-z
    3 -x,-y,-z
    4 1/2+x,1/2-y,1/2+z
_cell_length_a     9.4265(19)
_cell_length_b     5.1159(10)
_cell_length_c     13.912(3)
_cell_angle_alpha     90.00
_cell_angle_beta     107.36(3)
_cell_angle_gamma     90.00
_cell_volume     640.4(2)
_cell_formula_units_Z     4
_cell_measurement_reflns_used     5867
_cell_measurement_theta_min     2.31
_cell_measurement_theta_max     30.46
_cell_measurement_temperature     298(2)
_cell_special_details     ?
_exptl_crystal_description     block
_exptl_crystal_colour     blue
_exptl_crystal_size_max     0.21
_exptl_crystal_size_mid     0.15
_exptl_crystal_size_min     0.09
_exptl_crystal_density_diffrn     2.195
_exptl_crystal_density_meas     ?
_exptl_crystal_density_method     'not measured'
_exptl_crystal_F_000     428
_exptl_absorpt_coefficient_mu     3.373
_exptl_absorpt_correction_type     integration
_exptl_absorpt_process_details     '(X-SHAPE and X-RED; Stoe & Cie, 2009)'
_exptl_absorpt_correction_T_min     0.5488
_exptl_absorpt_correction_T_max     0.6918
_exptl_special_details
;
;
_diffrn_ambient_temperature     298(2)
_diffrn_radiation_type     MoK\a
_diffrn_radiation_wavelength     0.71073
_diffrn_radiation_source     'fine-focus sealed tube'
_diffrn_radiation_monochromator     graphite
_diffrn_measurement_device_type     'Stoe IPDS 2'
_diffrn_measurement_method     'rotation method'
_diffrn_detector_area_resol_mean     6.67
_diffrn_reflns_number     9012
_diffrn_reflns_av_R_equivalents     0.0484
_diffrn_reflns_av_sigmaI/netI     0.0295
_diffrn_reflns_theta_min     2.32
_diffrn_reflns_theta_max     30.03
_diffrn_reflns_theta_full     30.03
_diffrn_measured_fraction_theta_max     0.999
_diffrn_measured_fraction_theta_full     0.999
_diffrn_reflns_limit_h_min     -13
_diffrn_reflns_limit_h_max     13
_diffrn_reflns_limit_k_min     -7
_diffrn_reflns_limit_k_max     6
_diffrn_reflns_limit_l_min     -19
_diffrn_reflns_limit_l_max     17
_diffrn_standards_number     ?
_diffrn_standards_interval_count     ?
_diffrn_standards_interval_time     ?
_diffrn_standards_decay_%     ?
_refine_special_details
;
Refinement of <i>F</i>^2^ against ALL reflections. The weighted <i>R</i>-factor
<i>wR</i> and goodness of fit <i>S</i> are based on <i>F</i>^2^, conventional
<i>R</i>-factors <i>R</i> are based on <i>F</i>, with <i>F</i> set to zero for
negative <i>F</i>^2^. The threshold expression of <i>F</i>^2^ >
\s(<i>F</i>^2^) is used only for calculating <i>R</i>-factors(gt) <i>etc</i>.
and is not relevant to the choice of reflections for refinement.
<i>R</i>-factors based on <i>F</i>^2^ are statistically about twice as large
as those based on <i>F</i>, and <i>R</i>- factors based on ALL data will be
even larger.
;
_reflns_number_total     1876
_reflns_number_gt     1561
_reflns_threshold_expression     I>2\s(I)
_refine_ls_structure_factor_coef     Fsqd
_refine_ls_matrix_type     full
_refine_ls_R_factor_all     0.0447
_refine_ls_R_factor_gt     0.0322
_refine_ls_wR_factor_gt     0.0716
_refine_ls_wR_factor_ref     0.0752
_refine_ls_goodness_of_fit_ref     1.025
_refine_ls_restrained_S_all     1.025
_refine_ls_number_reflns     1876
_refine_ls_number_parameters     116
_refine_ls_number_restraints     0
_refine_ls_hydrogen_treatment     mixed
_refine_ls_weighting_scheme     calc
_refine_ls_weighting_details
                 'calc w=1/[\s^2^(Fo^2^)+(0.0447P)^2^] where P=(Fo^2^+2Fc^2^)/3'
_atom_sites_solution_hydrogens     geom
_atom_sites_solution_primary     direct
_atom_sites_solution_secondary     difmap
_refine_ls_shift/su_max     0.001
_refine_ls_shift/su_mean     0.000
_refine_diff_density_max     0.424
_refine_diff_density_min     -0.582
_refine_ls_extinction_method     none
_refine_ls_extinction_coef     ?
loop_
    _atom_type_symbol
    _atom_type_description
    _atom_type_scat_dispersion_real
    _atom_type_scat_dispersion_imag
    _atom_type_scat_source
    'C' 'C' 0.0033 0.0016
                         'International Tables Vol C Tables 4.2.6.8 and 6.1.1.4'
    'H' 'H' 0.0000 0.0000
                         'International Tables Vol C Tables 4.2.6.8 and 6.1.1.4'
    'N' 'N' 0.0061 0.0033
                         'International Tables Vol C Tables 4.2.6.8 and 6.1.1.4'
    'O' 'O' 0.0106 0.0060
                         'International Tables Vol C Tables 4.2.6.8 and 6.1.1.4'
    'Cu' 'Cu' 0.3201 1.2651
                         'International Tables Vol C Tables 4.2.6.8 and 6.1.1.4'
_computing_data_collection     'X-AREA (Stoe & Cie, 2009)'
_computing_cell_refinement     'X-AREA (Stoe & Cie, 2009)'
_computing_data_reduction     'X-RED (Stoe & Cie, 2009)'
_computing_structure_solution     'SHELXS97 (Sheldrick, 2008)'
_computing_structure_refinement     'SHELXL97 (Sheldrick, 2008)'
_computing_molecular_graphics     'DIAMOND (Brandenburg, 2006)'
_computing_publication_material     'SHELXL97 (Sheldrick, 2008)'
loop_
    _atom_site_type_symbol
    _atom_site_label
    _atom_site_fract_x
    _atom_site_fract_y
    _atom_site_fract_z
    _atom_site_U_iso_or_equiv
    _atom_site_thermal_displace_type
    _atom_site_calc_flag
    _atom_site_refinement_flags
    _atom_site_occupancy
    _atom_site_disorder_assembly
    _atom_site_disorder_group
    Cu Cu1 -0.00228(3) 0.02678(5) 0.26465(2) 0.03010(10)
                                                       Uani d . 1.000 . .
    O O1 -0.17587(17) -0.1989(3) 0.21922(12) 0.0270(4) Uani d . 1.000 . .
    O O2 -0.3924(2) -0.2410(4) 0.10081(14) 0.0408(6) Uani d . 1.000 . .
    O O3 0.17471(18) 0.2461(3) 0.30307(13) 0.0317(4) Uani d . 1.000 . .
    O O4 0.41730(18) 0.2283(4) 0.38098(15) 0.0392(5) Uani d . 1.000 . .
    N N1 -0.1151(2) 0.2642(4) 0.15535(16) 0.0283(5) Uani d . 1.000 . .
    N N2 0.1137(2) -0.2140(4) 0.37098(17) 0.0302(6) Uani d . 1.000 . .
    C C1 -0.2742(2) -0.1247(4) 0.13882(17) 0.0260(6) Uani d . 1.000 . .
    C C2 -0.2384(3) 0.1181(4) 0.08778(17) 0.0304(6) Uani d . 1.000 . .
    C C3 0.2916(2) 0.1351(4) 0.36051(16) 0.0253(5) Uani d . 1.000 . .
    C C4 0.2694(2) -0.1268(4) 0.40529(17) 0.0282(6) Uani d . 1.000 . .
    H H1A 0.112(5) -0.378(10) 0.340(3) 0.076(13) Uiso d . 1.000 . .
    H H1B 0.082(4) -0.233(7) 0.418(3) 0.045(9) Uiso d . 1.000 . .
    H H2A -0.21240 0.06770 0.02790 0.0360 Uiso c R 1.000 . .
    H H2B -0.32560 0.22930 0.06700 0.0360 Uiso c R 1.000 . .
    H H3A -0.153(4) 0.393(7) 0.184(2) 0.045(9) Uiso d . 1.000 . .
    H H3B -0.061(4) 0.342(8) 0.124(3) 0.061(11) Uiso d . 1.000 . .
    H H4A 0.33140 -0.25670 0.38670 0.0340 Uiso c R 1.000 . .
    H H4B 0.30110 -0.11300 0.47810 0.0340 Uiso c R 1.000 . .
loop_
    _atom_site_aniso_label
    _atom_site_aniso_U_11
    _atom_site_aniso_U_22
    _atom_site_aniso_U_33
    _atom_site_aniso_U_12
    _atom_site_aniso_U_13
    _atom_site_aniso_U_23
    Cu1 0.02490(10)
                  0.02140(10)
                            0.0380(2) -0.00260(10)
                                                 -0.00010(10)
                                                            0.00780(10)
    O1 0.0262(7) 0.0191(7) 0.0334(8) -0.0016(5) 0.0052(6) 0.0030(6)
    O2 0.0375(9) 0.0391(10) 0.0389(10) -0.0142(7) 0.0010(7) 0.0043(7)
    O3 0.0277(7) 0.0216(7) 0.0408(9) -0.0028(6) 0.0028(6) 0.0046(6)
    O4 0.0275(8) 0.0350(9) 0.0510(11) -0.0060(7) 0.0057(7) 0.0016(8)
    N1 0.0274(9) 0.0214(8) 0.0340(10) -0.0019(7) 0.0062(7) 0.0055(7)
    N2 0.0291(9) 0.0253(9) 0.0331(11) -0.0023(7) 0.0046(8) 0.0068(8)
    C1 0.0282(10) 0.0234(9) 0.0262(10) -0.0011(7) 0.0080(8) -0.0020(8)
    C2 0.0351(11) 0.0263(10) 0.0264(11) -0.0053(8) 0.0041(8) 0.0017(8)
    C3 0.0267(9) 0.0238(9) 0.0246(10) -0.0018(7) 0.0066(8) -0.0025(7)
    C4 0.0279(10) 0.0272(10) 0.0272(11) 0.0017(8) 0.0049(8) 0.0043(8)
_geom_special_details
;
 Bond distances, angles etc. have been calculated using the
 rounded fractional coordinates. All su's are estimated
 from the variances of the (full) variance-covariance matrix.
 The cell esds are taken into account in the estimation of
 distances, angles and torsion angles
;
loop_
    _geom_bond_atom_site_label_1
    _geom_bond_atom_site_label_2
    _geom_bond_site_symmetry_1
    _geom_bond_site_symmetry_2
    _geom_bond_distance
    _geom_bond_publ_flag
    Cu1 O1 . . 1.9475(17) no
    Cu1 O3 . . 1.9483(18) no
    Cu1 N1 . . 1.988(2) no
    Cu1 N2 . . 1.984(2) no
    Cu1 O2 . 2_455 2.648(2) no
    Cu1 O4 . 2_545 2.837(2) no
    O1 C1 . . 1.279(3) no
    O2 C1 . . 1.234(3) no
    O3 C3 . . 1.284(3) no
    O4 C3 . . 1.229(3) no
    N1 C2 . . 1.463(3) no
    N2 C4 . . 1.471(3) no
    N1 H3B . . 0.86(4) no
    N1 H3A . . 0.90(4) no
    N2 H1A . . 0.94(5) no
    N2 H1B . . 0.80(4) no
    C1 C2 . . 1.518(3) no
    C3 C4 . . 1.518(3) no
    C2 H2A . . 0.9700 no
    C2 H2B . . 0.9700 no
    C4 H4A . . 0.9700 no
    C4 H4B . . 0.9700 no
loop_
    _geom_angle_atom_site_label_1
    _geom_angle_atom_site_label_2
    _geom_angle_atom_site_label_3
    _geom_angle_site_symmetry_1
    _geom_angle_site_symmetry_2
    _geom_angle_site_symmetry_3
    _geom_angle
    _geom_angle_publ_flag
    O1 Cu1 O3 . . . 176.59(8) no
    O1 Cu1 N1 . . . 84.73(8) no
    O1 Cu1 N2 . . . 95.55(8) no
    O1 Cu1 O2 . . 2_455 92.26(7) no
    O1 Cu1 O4 . . 2_545 80.68(7) no
    O3 Cu1 N1 . . . 94.41(8) no
    O3 Cu1 N2 . . . 85.22(8) no
    O2 Cu1 O3 2_455 . . 91.07(7) no
    O3 Cu1 O4 . . 2_545 96.01(7) no
    N1 Cu1 N2 . . . 178.27(9) no
    O2 Cu1 N1 2_455 . . 92.22(8) no
    O4 Cu1 N1 2_545 . . 89.04(8) no
    O2 Cu1 N2 2_455 . . 89.48(8) no
    O4 Cu1 N2 2_545 . . 89.32(8) no
    O2 Cu1 O4 2_455 . 2_545 172.69(7) no
    Cu1 O1 C1 . . . 115.30(14) no
    Cu1 O2 C1 2_445 . . 113.23(15) no
    Cu1 O3 C3 . . . 114.93(14) no
    Cu1 O4 C3 2_555 . . 120.10(16) no
    Cu1 N1 C2 . . . 108.68(14) no
    Cu1 N2 C4 . . . 109.16(15) no
    C2 N1 H3A . . . 108(2) no
    Cu1 N1 H3A . . . 107.6(18) no
    Cu1 N1 H3B . . . 114(3) no
    C2 N1 H3B . . . 113(3) no
    H3A N1 H3B . . . 105(4) no
    C4 N2 H1A . . . 107(3) no
    Cu1 N2 H1A . . . 106(3) no
    Cu1 N2 H1B . . . 115(3) no
    C4 N2 H1B . . . 111(3) no
    H1A N2 H1B . . . 108(4) no
    O2 C1 C2 . . . 119.5(2) no
    O1 C1 O2 . . . 123.9(2) no
    O1 C1 C2 . . . 116.60(19) no
    N1 C2 C1 . . . 111.24(19) no
    O3 C3 O4 . . . 124.2(2) no
    O3 C3 C4 . . . 116.60(18) no
    O4 C3 C4 . . . 119.3(2) no
    N2 C4 C3 . . . 112.39(18) no
    N1 C2 H2A . . . 109.00 no
    N1 C2 H2B . . . 109.00 no
    C1 C2 H2A . . . 109.00 no
    C1 C2 H2B . . . 109.00 no
    H2A C2 H2B . . . 108.00 no
    N2 C4 H4A . . . 109.00 no
    N2 C4 H4B . . . 109.00 no
    C3 C4 H4A . . . 109.00 no
    C3 C4 H4B . . . 109.00 no
    H4A C4 H4B . . . 108.00 no
loop_
    _geom_torsion_atom_site_label_1
    _geom_torsion_atom_site_label_2
    _geom_torsion_atom_site_label_3
    _geom_torsion_atom_site_label_4
    _geom_torsion_site_symmetry_1
    _geom_torsion_site_symmetry_2
    _geom_torsion_site_symmetry_3
    _geom_torsion_site_symmetry_4
    _geom_torsion
    _geom_torsion_publ_flag
    N1 Cu1 O1 C1 . . . . 6.99(16) no
    N2 Cu1 O1 C1 . . . . -171.29(16) no
    O2 Cu1 O1 C1 2_455 . . . 99.01(15) no
    O4 Cu1 O1 C1 2_545 . . . -82.90(15) no
    N1 Cu1 O3 C3 . . . . -166.00(16) no
    N2 Cu1 O3 C3 . . . . 12.30(16) no
    O2 Cu1 O3 C3 2_455 . . . 101.69(16) no
    O4 Cu1 O3 C3 2_545 . . . -76.51(16) no
    O1 Cu1 N1 C2 . . . . -14.98(16) no
    O3 Cu1 N1 C2 . . . . 161.71(16) no
    O2 Cu1 N1 C2 2_455 . . . -107.04(16) no
    O4 Cu1 N1 C2 2_545 . . . 65.75(16) no
    O1 Cu1 N2 C4 . . . . 166.43(15) no
    O3 Cu1 N2 C4 . . . . -10.23(15) no
    O2 Cu1 N2 C4 2_455 . . . -101.35(15) no
    O4 Cu1 N2 C4 2_545 . . . 85.86(15) no
    O1 Cu1 O2 C1 . . 2_455 2_455 -61.90(17) no
    O3 Cu1 O2 C1 . . 2_455 2_455 117.36(17) no
    N1 Cu1 O2 C1 . . 2_455 2_455 22.91(17) no
    N2 Cu1 O2 C1 . . 2_455 2_455 -157.43(17) no
    O1 Cu1 O4 C3 . . 2_545 2_545 -133.24(18) no
    O3 Cu1 O4 C3 . . 2_545 2_545 47.61(18) no
    N1 Cu1 O4 C3 . . 2_545 2_545 141.95(18) no
    N2 Cu1 O4 C3 . . 2_545 2_545 -37.51(18) no
    Cu1 O1 C1 O2 . . . . -178.31(18) no
    Cu1 O1 C1 C2 . . . . 3.1(2) no
    Cu1 O2 C1 O1 2_445 . . . 32.3(3) no
    Cu1 O2 C1 C2 2_445 . . . -149.11(17) no
    Cu1 O3 C3 O4 . . . . 169.39(19) no
    Cu1 O3 C3 C4 . . . . -11.0(2) no
    Cu1 O4 C3 O3 2_555 . . . -34.4(3) no
    Cu1 O4 C3 C4 2_555 . . . 146.03(16) no
    Cu1 N1 C2 C1 . . . . 19.8(2) no
    Cu1 N2 C4 C3 . . . . 7.4(2) no
    O1 C1 C2 N1 . . . . -15.8(3) no
    O2 C1 C2 N1 . . . . 165.5(2) no
    O3 C3 C4 N2 . . . . 2.1(3) no
    O4 C3 C4 N2 . . . . -178.3(2) no
loop_
    _geom_hbond_atom_site_label_D
    _geom_hbond_atom_site_label_H
    _geom_hbond_atom_site_label_A
    _geom_hbond_site_symmetry_A
    _geom_hbond_distance_DH
    _geom_hbond_distance_HA
    _geom_hbond_distance_DA
    _geom_hbond_angle_DHA
    _geom_hbond_publ_flag
    N2 H1A O3 1_545 0.94(5) 2.12(5) 3.029(3) 162(4) yes
    N2 H1B O2 4_545 0.80(4) 2.49(4) 3.223(3) 154(4) yes
    N1 H3A O1 1_565 0.90(4) 2.17(4) 2.994(3) 152(3) yes
    N1 H3A O1 2_455 0.90(4) 2.44(4) 3.003(3) 121(3) yes
    N1 H3B O4 2_555 0.86(4) 2.41(4) 3.152(3) 145(3) yes
data_global
_journal_date_recd_electronic     2011-05-30
_journal_date_accepted     2011-08-04
_journal_name_full     'Acta Crystallographica, Section E'
_journal_year     2011
_journal_volume     67
_journal_issue      9
_journal_page_first     m1218
_journal_page_last     m1219
_journal_paper_category     QM
_journal_coeditor_code     SU2280
_publ_contact_author_name     'Fabienne Gschwind'
_publ_contact_author_address
;
Max-Planck-Institute for Solid State Research
Heisenbergstrasse 1
70569 Stuttgart
Germany
;
_publ_contact_author_email     f.gschwind@fkf.mpg.de
_publ_contact_author_fax     '+497116891502'
_publ_contact_author_phone     '+497116891409'
_publ_section_title
;
Poly[di-\m-glycinato-copper(II)]: a two-dimensional coordination polymer
;
loop_
    _publ_author_name
    _publ_author_footnote
    _publ_author_address
    'Gschwind, Fabienne' .
;
Max Planck Institute for Solid State Research
Heisenbergstrasse 1
70569 Stuttgart
Germany
;
    'Jansen, Martin' .
;
Max Planck Institute for Solid State Research
Heisenbergstrasse 1
70569 Stuttgart
Germany
;
