# Supplementary material for: Poly[di-μ-glycinato-copper(II)]: a two-dimensional coordination polymer
Source: Acta Crystallogr Sect E Struct Rep Online. 2011 Aug 11;67(Pt 9):m1218–9. doi: 10.1107/S1600536811031503 (PMC3200596; doi:10.1107/S1600536811031503)
Supplement: Supplementary file 2 [file e-67-m1218-Isup2.hkl]

#
# h,k,l, Fc-squared, Fo-squared, sigma(Fo-squared) and status flag
#
data_I
_shelx_title ' 338 in P2(1)/n'
_shelx_refln_list_code          4
_shelx_F_calc_maximum      158.66
_exptl_crystal_F_000       428.00
_reflns_d_resolution_high  0.7100
 
loop_
 _symmetry_equiv_pos_as_xyz
 'x, y, z'
 '-x+1/2, y+1/2, -z+1/2'
 '-x, -y, -z'
 'x-1/2, -y-1/2, z-1/2'
 
_cell_length_a     9.4265
_cell_length_b     5.1159
_cell_length_c    13.9124
_cell_angle_alpha  90.000
_cell_angle_beta  107.360
_cell_angle_gamma  90.000
 
_shelx_F_squared_multiplier     1.000
 
loop_
 _refln_index_h
 _refln_index_k
 _refln_index_l
 _refln_F_squared_calc
 _refln_F_squared_meas
 _refln_F_squared_sigma
 _refln_observed_status
   2   0   0      460.43      449.01     19.08 o
   4   0   0     2593.56     2289.02     39.57 o
   6   0   0     1877.21     1737.07     46.20 o
   8   0   0     1979.98     1995.15     45.43 o
  10   0   0     1358.97     1401.14     27.18 o
  12   0   0      382.96      365.50     16.46 o
   1   1   0     9154.54     9237.76    154.01 o
   2   1   0     3297.06     3226.41     78.47 o
   3   1   0     8779.82     8411.20    141.10 o
   4   1   0     3457.97     3805.81     66.96 o
   5   1   0     3888.12     3677.48     48.53 o
   6   1   0      459.40      498.09      9.09 o
   7   1   0     3347.76     3444.42     55.05 o
   8   1   0      711.95      742.48     11.02 o
   9   1   0      718.47      736.89     12.23 o
  10   1   0      238.48      241.68      7.54 o
  11   1   0      611.96      658.23     11.66 o
  12   1   0        3.42        6.24      8.56 o
   0   2   0     1018.68     1392.41     49.52 o
   1   2   0      130.22      138.60     11.05 o
   2   2   0     6896.83     6809.26    140.10 o
   3   2   0       30.45       32.22      9.64 o
   4   2   0    12599.56    13079.89    224.51 o
   5   2   0       92.48      100.90      8.74 o
   6   2   0     2645.75     2595.88     41.86 o
   7   2   0       67.76       66.29      8.18 o
   8   2   0     1263.21     1244.29     20.48 o
   9   2   0      135.85      134.97      8.40 o
  10   2   0      229.99      229.32      8.87 o
  11   2   0        0.32       12.21     11.92 o
  12   2   0      156.65      130.98     10.92 o
   1   3   0     4036.26     4229.71     52.47 o
   2   3   0      203.58      225.49     11.59 o
   3   3   0     3445.20     3558.76     54.16 o
   4   3   0     1158.46     1158.93     24.90 o
   5   3   0     1990.35     2017.96     42.82 o
   6   3   0      673.36      633.57     14.05 o
   7   3   0      452.11      487.67     15.23 o
   8   3   0      212.43      213.74     13.11 o
   9   3   0      871.53      864.37     20.73 o
  10   3   0       10.88       19.57      7.45 o
  11   3   0      122.99      110.48      8.55 o
   0   4   0     3186.37     3160.17     26.04 o
   1   4   0      174.95      179.18      8.98 o
   2   4   0     3511.62     3706.77     59.32 o
   3   4   0        2.41        9.91      7.35 o
   4   4   0        8.69       11.17      7.27 o
   5   4   0        7.94       13.21      7.51 o
   6   4   0     1092.42     1117.12     29.91 o
   7   4   0       75.41       70.29      9.32 o
   8   4   0      312.15      295.97     18.75 o
   9   4   0        3.60        2.16      9.53 o
  10   4   0      363.69      313.27     12.66 o
   1   5   0      762.11      822.70      9.85 o
   2   5   0       63.98       65.73      7.28 o
   3   5   0      153.82      164.29      8.23 o
   4   5   0      250.98      253.24      9.89 o
   5   5   0      801.72      825.68     18.88 o
   6   5   0       73.11       71.51      9.10 o
   7   5   0      229.43      220.51     10.40 o
   8   5   0        2.97       -0.32     10.97 o
   9   5   0      143.28      117.40      7.90 o
   0   6   0       12.04       11.79      9.06 o
   1   6   0       17.94       14.43      7.20 o
   2   6   0      176.12      180.42      8.14 o
   3   6   0        1.21       13.26      7.59 o
   4   6   0      407.34      420.67     10.59 o
   5   6   0        1.32       19.33      8.72 o
   6   6   0      137.73      122.72      9.44 o
   7   6   0        2.42       16.52     13.16 o
   1   7   0       37.45       42.86      8.48 o
   2   7   0       16.45       17.20      7.91 o
   3   7   0      162.73      141.14     17.03 o
 -11   0   1       63.92       76.47     10.42 o
  -9   0   1      187.17      190.34      9.97 o
  -7   0   1      330.59      305.79     12.69 o
  -5   0   1       51.85       57.06     11.38 o
  -3   0   1       55.41       37.43     19.80 o
  -1   0   1      200.13      183.74     37.42 o
   1   0   1       11.76       15.75     19.99 o
   3   0   1       97.61       86.10     12.66 o
   5   0   1       43.94       44.54     10.51 o
   7   0   1      281.04      260.61     10.94 o
   9   0   1       62.30       61.03      8.99 o
  11   0   1        0.40        3.57     12.36 o
 -12   1   1        6.63       12.73      8.30 o
 -11   1   1       16.26       29.22      7.85 o
 -10   1   1       51.45       55.45      7.31 o
  -9   1   1       40.80       52.32      7.74 o
  -8   1   1       33.18       27.00      7.13 o
  -7   1   1      374.67      376.88      8.57 o
  -6   1   1      328.38      316.27      8.00 o
  -5   1   1      325.36      321.93      9.73 o
  -4   1   1       13.54       21.87     10.09 o
  -3   1   1       16.77        9.23     13.02 o
  -2   1   1      495.59      488.54     16.37 o
  -1   1   1      200.06      203.28     17.56 o
   0   1   1      177.31      183.38     21.62 o
   1   1   1      386.66      391.05     18.24 o
   2   1   1       36.24       36.82     12.19 o
   3   1   1       70.64       49.13      9.02 o
   4   1   1       41.35       50.46      8.18 o
   5   1   1       60.11       57.59      7.64 o
   6   1   1       21.80       35.49      7.33 o
   7   1   1       31.96       27.51      6.98 o
   8   1   1        2.84       -4.15      6.69 o
   9   1   1      211.54      206.19      6.99 o
  10   1   1        3.08       13.76      6.93 o
  11   1   1        5.72       20.57      8.67 o
  12   1   1        6.11       10.50      8.43 o
 -12   2   1        0.54       -6.16      7.37 o
 -11   2   1        4.59       14.57      7.50 o
 -10   2   1      167.34      161.62     12.66 o
  -9   2   1        0.29       10.82     10.50 o
  -8   2   1       25.58       26.96      7.06 o
  -7   2   1       39.54       43.41      6.71 o
  -6   2   1      478.99      450.83      9.08 o
  -5   2   1      200.34      181.14      9.21 o
  -4   2   1      433.21      426.38      9.94 o
  -3   2   1      339.97      342.62     11.01 o
  -2   2   1      790.75      797.08     13.97 o
  -1   2   1       63.17       55.75     11.35 o
   0   2   1      108.85       95.09     10.42 o
   1   2   1        0.60        5.73     12.14 o
   2   2   1     1637.30     1636.02     13.34 o
   3   2   1      182.00      202.28      9.43 o
   4   2   1     1080.51     1018.86     21.91 o
   5   2   1        8.59       11.13      6.77 o
   6   2   1       71.70       85.37     11.82 o
   7   2   1       54.21       56.86      6.66 o
   8   2   1      200.84      189.18      7.70 o
   9   2   1        0.04        2.93      8.13 o
  10   2   1       17.52       22.67     10.34 o
  11   2   1        5.91       17.12      7.61 o
 -11   3   1       71.56       66.88      7.46 o
 -10   3   1       25.40       30.60      7.50 o
  -9   3   1      232.37      244.38      9.63 o
  -8   3   1       10.22       14.90      7.00 o
  -7   3   1       70.41       89.89      8.25 o
  -6   3   1        1.31        4.99      6.61 o
  -5   3   1      466.53      465.56     12.23 o
  -4   3   1      466.48      480.55      9.72 o
  -3   3   1     1396.27     1428.05     22.69 o
  -2   3   1        0.42        4.21      8.42 o
  -1   3   1      943.01      922.32     11.78 o
   0   3   1       14.84       16.77      8.77 o
   1   3   1      984.83      975.67     11.88 o
   2   3   1       35.44       41.34      8.27 o
   3   3   1     1235.74     1215.56     12.62 o
   4   3   1       16.54       24.35      8.22 o
   5   3   1      763.22      798.01     15.84 o
   6   3   1      112.72      113.98      9.48 o
   7   3   1      189.66      197.37     10.03 o
   8   3   1        2.12        7.45      8.51 o
   9   3   1      133.92      143.80      8.08 o
  10   3   1       37.82       22.80      7.60 o
  11   3   1       14.72        9.88      9.07 o
 -10   4   1      159.70      150.70     10.01 o
  -9   4   1       36.65       54.84      7.89 o
  -8   4   1      198.72      185.86     14.82 o
  -7   4   1        1.82        5.00      9.97 o
  -6   4   1      553.29      566.57     20.52 o
  -5   4   1       48.38       61.70      8.28 o
  -4   4   1      383.83      378.58      9.09 o
  -3   4   1        1.86       10.08      9.01 o
  -2   4   1     1277.92     1311.74     13.10 o
  -1   4   1        4.69       13.82      8.29 o
   0   4   1     2016.29     1976.49     28.68 o
   1   4   1       83.03       88.66      8.02 o
   2   4   1      333.53      343.34      9.75 o
   3   4   1       62.27       72.93      9.32 o
   4   4   1      429.53      423.85      8.13 o
   5   4   1       63.00       73.45      7.90 o
   6   4   1      627.98      629.28     19.27 o
   7   4   1        5.60        2.11      7.25 o
   8   4   1      322.42      311.48      9.78 o
   9   4   1        6.78       10.27     10.66 o
  10   4   1      118.74      104.55      8.72 o
  -9   5   1      103.99       91.26      8.25 o
  -8   5   1       66.01       68.85      8.84 o
  -7   5   1      381.24      374.10     12.44 o
  -6   5   1        0.66       -3.65      7.91 o
  -5   5   1      582.25      596.00     11.16 o
  -4   5   1       14.82       21.42      8.58 o
  -3   5   1      295.50      309.75      8.69 o
  -2   5   1        4.33       18.08      8.19 o
  -1   5   1     1185.67     1196.98     10.88 o
   0   5   1       55.22       53.00      8.90 o
   1   5   1      908.19      918.24     12.27 o
   2   5   1        4.45       15.39      8.90 o
   3   5   1      319.61      323.30      9.97 o
   4   5   1        9.08       16.29      7.76 o
   5   5   1      486.43      486.54      9.86 o
   6   5   1       40.29       37.38      7.92 o
   7   5   1      357.05      349.34     12.89 o
   8   5   1        0.01        2.37      8.32 o
  -7   6   1       21.30       14.78      8.12 o
  -6   6   1      171.19      167.18     10.66 o
  -5   6   1       14.44       17.51     11.27 o
  -4   6   1      619.92      605.17     10.99 o
  -3   6   1        0.75        8.42      8.82 o
  -2   6   1      329.61      333.84      8.43 o
  -1   6   1        6.75        1.70      7.24 o
   0   6   1      268.05      268.02      7.37 o
   1   6   1        1.74       11.75      6.40 o
   2   6   1      809.92      781.89     12.98 o
   3   6   1       15.91       21.89      7.95 o
   4   6   1      576.56      561.62     10.05 o
   5   6   1        2.00        3.92      9.68 o
   6   6   1      166.13      145.00      8.80 o
  -3   7   1      470.37      383.91      8.32 o
  -2   7   1        0.04        5.12      8.57 o
  -1   7   1      137.73      116.72      8.20 o
   0   7   1        3.27       -7.25      9.08 o
   1   7   1      223.32      209.16     10.98 o
   2   7   1        6.83       23.03      7.96 o
 -12   0   2      647.58      683.00     32.42 o
 -10   0   2      668.77      718.71     13.97 o
  -8   0   2     2386.24     2386.93     14.97 o
  -6   0   2     4086.92     3932.65     21.82 o
  -4   0   2     2776.27     2449.51     37.72 o
  -2   0   2     8477.57     7000.94     47.83 o
   0   0   2    20117.85    18338.99    222.71 o
   2   0   2     6199.20     5812.63     65.57 o
   4   0   2     5057.42     4842.42     49.21 o
   6   0   2     9097.42     9187.27    186.03 o
   8   0   2      176.88      189.54     11.30 o
  10   0   2      903.85      962.44     45.49 o
  12   0   2      174.60      173.77     13.48 o
 -12   1   2        9.15       12.82      7.91 o
 -11   1   2      518.18      526.61      8.75 o
 -10   1   2      263.79      265.21      7.59 o
  -9   1   2      838.88      880.09     13.72 o
  -8   1   2      517.85      503.58     14.67 o
  -7   1   2     1693.84     1646.27     32.28 o
  -6   1   2        6.14        4.06      8.47 o
  -5   1   2     7209.92     7027.61     80.25 o
  -4   1   2      589.50      562.81     17.86 o
  -3   1   2     2825.32     2596.97     38.75 o
  -2   1   2      678.98      769.59     15.83 o
  -1   1   2    23627.72    23432.28    332.64 o
   0   1   2      738.41      893.41     15.92 o
   1   1   2     2347.46     2224.14     33.15 o
   2   1   2      703.13      783.54     15.48 o
   3   1   2    10672.49    10392.57    213.94 o
   4   1   2      378.89      421.17      9.30 o
   5   1   2     2629.43     2478.17     21.83 o
   6   1   2       67.47       68.78      6.34 o
   7   1   2     2680.71     2664.33     52.86 o
   8   1   2       95.64       98.25      6.66 o
   9   1   2      844.87      850.74     15.80 o
  10   1   2       16.40       18.81      7.19 o
  11   1   2      448.82      443.15     13.63 o
  12   1   2       42.51       34.86      8.11 o
 -12   2   2       86.50       83.80      8.62 o
 -11   2   2       32.69       49.77      9.63 o
 -10   2   2      398.31      402.81      9.15 o
  -9   2   2        4.40       19.00      7.59 o
  -8   2   2     1053.70     1028.86     11.88 o
  -7   2   2      232.59      243.53      8.79 o
  -6   2   2     1468.42     1464.36     21.04 o
  -5   2   2       22.99       29.12      8.79 o
  -4   2   2     7817.36     7960.50     47.17 o
  -3   2   2      743.18      753.05     14.24 o
  -2   2   2     7753.14     8044.34     74.66 o
  -1   2   2     1036.15     1193.49     15.48 o
   0   2   2     2551.03     2463.20     17.51 o
   1   2   2      687.45      693.06     12.48 o
   2   2   2     9803.57     9955.85    139.29 o
   3   2   2       10.57       30.81      9.55 o
   4   2   2     2371.80     2319.41     46.57 o
   5   2   2        0.26       -5.12      6.66 o
   6   2   2      856.79      919.67     28.37 o
   7   2   2      128.55      119.22      7.79 o
   8   2   2     2030.36     2034.88     30.23 o
   9   2   2       37.22       47.36      8.37 o
  10   2   2      578.06      622.09     12.15 o
  11   2   2        0.14       -7.76      7.76 o
 -11   3   2      135.46      139.69      9.86 o
 -10   3   2        6.60       18.59      7.89 o
  -9   3   2      820.03      828.81     15.82 o
  -8   3   2      228.75      242.33     11.41 o
  -7   3   2     1391.14     1359.80     33.97 o
  -6   3   2      247.17      252.89      9.41 o
  -5   3   2      711.00      749.76     13.49 o
  -4   3   2       20.93       25.31      9.34 o
  -3   3   2     4977.79     5194.42     69.43 o
  -2   3   2      679.56      696.53     11.06 o
  -1   3   2      512.03      475.11     10.70 o
   0   3   2       77.42      105.71      9.84 o
   1   3   2     7076.78     7189.67     47.30 o
   2   3   2       44.74       62.87      8.90 o
   3   3   2     2534.24     2598.18     27.97 o
   4   3   2      203.04      215.78      7.44 o
   5   3   2     2080.80     2047.86     49.77 o
   6   3   2        0.07        0.27      7.73 o
   7   3   2      631.76      661.53     18.39 o
   8   3   2        6.55       22.39      7.84 o
   9   3   2      507.19      487.94      7.66 o
  10   3   2       38.31       55.69      8.12 o
  11   3   2      156.77      124.34      7.82 o
 -10   4   2      336.83      312.55      9.41 o
  -9   4   2       46.65       43.67      8.09 o
  -8   4   2      253.38      249.58      7.79 o
  -7   4   2       79.04       85.47      7.73 o
  -6   4   2     1336.53     1374.84     25.70 o
  -5   4   2       20.86       25.59      9.04 o
  -4   4   2      262.25      277.99      9.40 o
  -3   4   2       96.47      106.92      9.56 o
  -2   4   2     1390.69     1462.26     20.61 o
  -1   4   2      484.85      522.53      9.38 o
   0   4   2     2669.89     2705.19     14.74 o
   1   4   2       18.28       23.12      7.04 o
   2   4   2      492.19      524.60     10.35 o
   3   4   2       53.33       72.38      8.26 o
   4   4   2     2251.21     2339.87     34.75 o
   5   4   2        0.09       -3.68      8.74 o
   6   4   2      515.04      537.00     18.76 o
   7   4   2       40.96       56.72      8.42 o
   8   4   2      408.27      412.74     18.71 o
   9   4   2       11.94        6.75      7.61 o
  10   4   2       47.92       32.00      8.09 o
  -9   5   2       22.48       33.87      8.44 o
  -8   5   2       17.30       23.39      9.41 o
  -7   5   2      269.92      265.36      8.04 o
  -6   5   2        9.48       21.64      7.85 o
  -5   5   2      334.04      337.86     15.59 o
  -4   5   2      130.55      154.47     10.00 o
  -3   5   2      948.51     1014.64     23.48 o
  -2   5   2       19.26       19.42      7.55 o
  -1   5   2      545.99      599.79     13.14 o
   0   5   2       85.14       92.22      7.13 o
   1   5   2      987.67      985.41     16.62 o
   2   5   2       92.24       99.22      7.24 o
   3   5   2       11.43       10.08      9.03 o
   4   5   2        3.85        7.12      8.51 o
   5   5   2      779.26      809.42     19.30 o
   6   5   2        5.81       16.53      7.86 o
   7   5   2      139.66      144.48      9.75 o
   8   5   2        0.20        1.30      8.39 o
  -7   6   2        0.44       21.95     11.13 o
  -6   6   2       65.76       61.62      7.89 o
  -5   6   2      372.30      377.49     13.32 o
  -4   6   2      329.61      340.24     10.85 o
  -3   6   2        0.81        2.20      7.18 o
  -2   6   2      147.19      151.05      7.53 o
  -1   6   2        5.31       10.20      8.26 o
   0   6   2      164.44      181.65      8.81 o
   1   6   2       10.50       29.17      7.59 o
   2   6   2      241.08      271.38      8.85 o
   3   6   2        1.55        7.33      7.84 o
   4   6   2       85.34      102.69      8.10 o
   5   6   2       22.61       23.84      9.71 o
   6   6   2       81.81       63.53     10.36 o
  -3   7   2        3.49        8.20      8.83 o
  -2   7   2       12.88       12.16      7.87 o
  -1   7   2       87.95       88.44      8.64 o
   0   7   2        6.87       16.17      8.30 o
   1   7   2        7.46       17.44      7.43 o
   2   7   2        6.37        9.68      8.62 o
 -13   0   3       40.65       52.23     11.40 o
 -11   0   3       50.34       57.15     12.03 o
  -9   0   3       35.03       36.87      9.91 o
  -7   0   3      972.82      988.81     27.67 o
  -5   0   3      901.10      783.19     14.88 o
  -3   0   3     1169.90     1010.09     32.24 o
  -1   0   3      736.01      689.36     34.24 o
   1   0   3       60.66       54.80     15.10 o
   3   0   3      109.08      102.46     10.12 o
   5   0   3      276.06      248.54     14.95 o
   7   0   3       44.92       69.98      9.98 o
   9   0   3       98.57      116.40     10.30 o
  11   0   3        3.39       -0.47     10.77 o
 -13   1   3        1.43       -5.28     15.99 o
 -12   1   3       72.12       76.00      7.87 o
 -11   1   3       49.32       55.13      7.94 o
 -10   1   3       88.08       86.70      7.30 o
  -9   1   3       36.36       44.10      7.46 o
  -8   1   3      367.99      343.92      7.57 o
  -7   1   3       97.40       95.06      8.73 o
  -6   1   3      165.54      158.79      9.25 o
  -5   1   3        2.86       11.92      9.43 o
  -4   1   3      627.58      546.63     12.74 o
  -3   1   3     1456.10     1465.79     15.96 o
  -2   1   3      987.22      950.27     17.18 o
  -1   1   3      769.80      758.87     15.42 o
   0   1   3      963.18      900.99     15.71 o
   1   1   3       38.33       39.01     12.37 o
   2   1   3      507.71      483.74     10.33 o
   3   1   3      213.68      203.82      8.60 o
   4   1   3       76.46       57.73      7.28 o
   5   1   3       18.12       18.80      6.65 o
   6   1   3      208.87      217.82      7.33 o
   7   1   3        9.37        7.55      6.36 o
   8   1   3        1.72        5.49      7.51 o
   9   1   3       25.34       29.17      7.86 o
  10   1   3       63.81       65.24      7.58 o
  11   1   3       44.24       41.50      8.33 o
 -12   2   3        0.54       12.93      9.81 o
 -11   2   3       96.20       95.78     10.31 o
 -10   2   3       97.44      108.52      9.22 o
  -9   2   3      255.97      249.62     11.26 o
  -8   2   3      220.43      220.33      8.42 o
  -7   2   3       61.87       65.72      7.77 o
  -6   2   3       87.23       99.73      9.68 o
  -5   2   3       46.73       53.63     11.90 o
  -4   2   3      576.71      541.87     12.71 o
  -3   2   3      531.82      512.33     10.89 o
  -2   2   3      196.29      198.22      9.95 o
  -1   2   3      519.46      494.07     12.32 o
   0   2   3      396.28      383.93     12.67 o
   1   2   3      854.14      834.24     20.66 o
   2   2   3     1858.27     1801.73     42.28 o
   3   2   3      384.58      379.17     11.15 o
   4   2   3      279.63      274.81      9.41 o
   5   2   3       93.47       90.69      6.97 o
   6   2   3       80.69       68.66      7.25 o
   7   2   3       19.83       17.11      7.81 o
   8   2   3      240.08      249.89      9.29 o
   9   2   3        8.91       19.82      7.23 o
  10   2   3       34.88       34.25      8.02 o
  11   2   3        0.07        3.03      9.16 o
 -11   3   3      120.75      133.83     13.60 o
 -10   3   3       45.74       51.55      7.51 o
  -9   3   3       94.51      111.11      8.67 o
  -8   3   3       14.82       29.59      8.21 o
  -7   3   3      612.08      584.62     10.86 o
  -6   3   3      427.65      398.55     15.01 o
  -5   3   3      245.68      245.54      9.62 o
  -4   3   3      446.03      444.07     11.77 o
  -3   3   3      573.74      589.27     10.40 o
  -2   3   3        8.14       14.36      9.67 o
  -1   3   3      267.81      254.80      9.55 o
   0   3   3       76.60       83.14      8.41 o
   1   3   3     1303.89     1362.03     17.46 o
   2   3   3      230.24      243.06      9.15 o
   3   3   3      861.41      854.95      9.56 o
   4   3   3      138.55      132.36      6.98 o
   5   3   3      337.89      338.38     10.32 o
   6   3   3       30.44       38.09      7.78 o
   7   3   3      465.47      470.55     16.30 o
   8   3   3       37.71       31.63      8.27 o
   9   3   3       81.20       90.23      8.84 o
  10   3   3        6.98       13.56      8.56 o
 -10   4   3       68.33       57.76      7.76 o
  -9   4   3        7.94       11.38      8.50 o
  -8   4   3       49.12       70.43      8.19 o
  -7   4   3       29.51       43.84      9.05 o
  -6   4   3      485.53      487.75     12.82 o
  -5   4   3      443.14      430.64     13.84 o
  -4   4   3      544.85      538.37      9.24 o
  -3   4   3       13.62       21.04      9.22 o
  -2   4   3     1255.55     1258.10     15.00 o
  -1   4   3       27.95       26.95      8.11 o
   0   4   3     1070.26     1067.25     13.34 o
   1   4   3      112.06      114.07      7.25 o
   2   4   3      203.92      227.61     12.78 o
   3   4   3        3.75       15.35      7.66 o
   4   4   3      642.01      652.69     16.14 o
   5   4   3       50.32       49.79      8.38 o
   6   4   3      645.26      593.29     22.25 o
   7   4   3       41.48       35.31      8.45 o
   8   4   3      116.90      109.73      8.92 o
   9   4   3        0.40       -3.75      7.68 o
  -9   5   3       86.60       86.73     11.59 o
  -8   5   3       29.04       37.83      8.20 o
  -7   5   3      129.30      129.26     10.65 o
  -6   5   3        0.87        3.65      7.82 o
  -5   5   3      457.37      477.81     13.73 o
  -4   5   3       20.05       26.22      8.50 o
  -3   5   3      532.48      546.17     14.90 o
  -2   5   3      204.93      213.13      8.07 o
  -1   5   3     1056.80     1086.72     10.73 o
   0   5   3       85.26       89.96      7.72 o
   1   5   3      425.58      413.99     14.05 o
   2   5   3        0.50        3.80      7.64 o
   3   5   3      370.20      393.59     16.47 o
   4   5   3       45.79       42.83      9.63 o
   5   5   3      584.40      561.32     13.09 o
   6   5   3        8.46       12.19      7.57 o
   7   5   3      174.44      163.06      7.99 o
   8   5   3       54.92       42.59      8.72 o
  -7   6   3        3.85       -9.99      9.99 o
  -6   6   3      213.33      190.91      9.33 o
  -5   6   3       45.70       51.95      8.16 o
  -4   6   3      248.29      249.66      9.36 o
  -3   6   3       18.29       12.78      8.52 o
  -2   6   3      242.33      235.22      8.76 o
  -1   6   3       58.67       67.96      8.29 o
   0   6   3      364.15      365.98      8.42 o
   1   6   3       11.86       28.95      7.79 o
   2   6   3      769.90      772.26     20.29 o
   3   6   3       43.81       58.02      9.39 o
   4   6   3      288.02      273.58      9.84 o
   5   6   3        1.15       11.66      8.48 o
   6   6   3      111.34       75.79      9.64 o
  -2   7   3       26.14       31.79      9.46 o
  -1   7   3      141.21      131.51     11.99 o
   0   7   3        3.51        5.61      7.78 o
   1   7   3      370.59      311.07     11.95 o
 -12   0   4      635.85      626.91     32.88 o
 -10   0   4       83.79       96.14     10.04 o
  -8   0   4      560.63      544.33     27.02 o
  -6   0   4     7758.14     7703.50    141.99 o
  -4   0   4     4551.67     4276.43    119.96 o
  -2   0   4    25172.10    24333.58    118.50 o
   0   0   4      507.12      565.34     17.75 o
   2   0   4     1165.61      962.85     15.96 o
   4   0   4     8040.46     8193.44    120.40 o
   6   0   4     7814.32     7857.11    137.46 o
   8   0   4      318.70      354.46     11.95 o
  10   0   4      431.77      434.90     11.92 o
 -13   1   4      159.46      156.14     10.28 o
 -12   1   4        4.35       -5.53      6.75 o
 -11   1   4      322.98      328.54      9.56 o
 -10   1   4        5.37        5.58      7.23 o
  -9   1   4      789.08      843.19     23.52 o
  -8   1   4       57.57       62.90      8.34 o
  -7   1   4     1500.37     1468.12     32.55 o
  -6   1   4     1031.31     1070.42     17.81 o
  -5   1   4     3943.60     3779.85     38.46 o
  -4   1   4      728.01      706.67     13.14 o
  -3   1   4     4360.20     4208.95     30.02 o
  -2   1   4    16345.27    16830.20    116.75 o
  -1   1   4     6831.84     6780.93     83.54 o
   0   1   4     1541.38     1601.56     28.73 o
   1   1   4     9643.40     9418.37    218.51 o
   2   1   4     1449.87     1537.18     29.63 o
   3   1   4     3014.19     2822.24     42.52 o
   4   1   4      636.63      655.94     11.70 o
   5   1   4     4630.88     4677.65     51.17 o
   6   1   4       78.78       84.10      6.58 o
   7   1   4      688.44      711.63     12.68 o
   8   1   4      377.63      383.31      8.25 o
   9   1   4     1029.62     1078.60     15.02 o
  10   1   4        4.00        6.17      7.59 o
  11   1   4      242.14      210.87      8.31 o
 -12   2   4       39.81       44.75      8.34 o
 -11   2   4      120.78      111.66      8.05 o
 -10   2   4      951.47      963.76     20.89 o
  -9   2   4        8.94       13.94      8.14 o
  -8   2   4     1552.43     1490.18     30.17 o
  -7   2   4      188.02      191.12      9.47 o
  -6   2   4      536.39      551.49     11.68 o
  -5   2   4      191.27      188.94     10.09 o
  -4   2   4     1869.19     1811.82     22.62 o
  -3   2   4       84.86       94.20     10.44 o
  -2   2   4     1881.39     1796.31     14.80 o
  -1   2   4      387.16      371.76     11.46 o
   0   2   4    12074.21    12051.10    170.32 o
   1   2   4      217.29      219.58      9.74 o
   2   2   4    13393.14    13947.00    164.06 o
   3   2   4       16.47       13.67      7.33 o
   4   2   4      363.28      317.50      9.57 o
   5   2   4        2.62       -0.66      7.78 o
   6   2   4      323.35      348.67      9.85 o
   7   2   4       28.78       34.83      6.72 o
   8   2   4     1376.07     1366.90     27.60 o
   9   2   4        8.16       15.50      9.21 o
  10   2   4      502.87      506.53     10.58 o
  11   2   4        1.70       17.90      9.18 o
 -12   3   4       37.06       36.63      8.07 o
 -11   3   4      158.71      146.99     13.70 o
 -10   3   4       46.44       45.54      8.63 o
  -9   3   4      524.35      508.86     13.79 o
  -8   3   4      310.94      308.71      9.65 o
  -7   3   4      923.62      904.75     23.50 o
  -6   3   4      511.98      540.74      8.99 o
  -5   3   4     1140.17     1175.82     15.45 o
  -4   3   4      823.80      864.64     16.37 o
  -3   3   4     3415.25     3534.05     16.26 o
  -2   3   4     2281.20     2349.64     16.20 o
  -1   3   4     1698.03     1730.19     12.64 o
   0   3   4      456.17      471.78      9.48 o
   1   3   4     1875.76     1976.50     39.06 o
   2   3   4      263.77      271.33      8.49 o
   3   3   4     2729.66     2744.82     63.26 o
   4   3   4        0.53        6.43      7.59 o
   5   3   4      438.25      466.68     13.34 o
   6   3   4        4.51        5.00      8.16 o
   7   3   4     1689.58     1664.96     44.21 o
   8   3   4      259.25      249.26      8.25 o
   9   3   4      240.14      249.02     14.15 o
  10   3   4       25.27       23.50      8.70 o
 -11   4   4       18.19       33.36     10.21 o
 -10   4   4       61.05       70.72      9.77 o
  -9   4   4      135.25      141.28      8.26 o
  -8   4   4      179.21      171.00      8.01 o
  -7   4   4      166.47      156.52     11.25 o
  -6   4   4      688.35      715.19     10.20 o
  -5   4   4       26.10       31.02      8.09 o
  -4   4   4     2195.19     2287.36     36.72 o
  -3   4   4      288.98      297.92      9.73 o
  -2   4   4      907.41      919.99     11.43 o
  -1   4   4      194.50      201.89      8.05 o
   0   4   4     1244.41     1313.89     13.03 o
   1   4   4       10.04       15.72      7.39 o
   2   4   4       22.09       21.66      8.93 o
   3   4   4      263.56      260.32      9.32 o
   4   4   4     3028.11     3011.48     51.43 o
   5   4   4      146.61      156.55      8.06 o
   6   4   4      687.37      716.68     15.72 o
   7   4   4        2.97        7.63      8.10 o
   8   4   4      217.14      220.42     13.84 o
   9   4   4       11.34       12.70      9.88 o
  -9   5   4       29.40       31.09      9.68 o
  -8   5   4       13.38       22.41      8.24 o
  -7   5   4      296.84      290.52     14.31 o
  -6   5   4      804.08      827.00     21.67 o
  -5   5   4      284.02      307.08     18.64 o
  -4   5   4       12.48        1.90      9.26 o
  -3   5   4      220.25      251.25      9.59 o
  -2   5   4       15.72       26.94      7.99 o
  -1   5   4      956.81      977.37     25.63 o
   0   5   4       25.57       20.56      6.94 o
   1   5   4      327.28      334.02      8.24 o
   2   5   4      382.35      376.65      9.06 o
   3   5   4      621.34      655.40     15.87 o
   4   5   4      159.94      155.04      8.99 o
   5   5   4      237.85      244.75      7.94 o
   6   5   4       24.31       25.08      7.33 o
   7   5   4      132.70      131.61     12.36 o
  -7   6   4        7.83        8.10     10.26 o
  -6   6   4       94.03       79.96      9.05 o
  -5   6   4      245.86      256.44     11.10 o
  -4   6   4       55.39       61.16      9.79 o
  -3   6   4       50.21       53.00      8.16 o
  -2   6   4       72.54       81.64      8.12 o
  -1   6   4       63.86       79.11      9.26 o
   0   6   4      373.12      364.87     12.83 o
   1   6   4      264.56      281.13      9.24 o
   2   6   4      415.15      404.21      9.40 o
   3   6   4        0.64       18.19      8.01 o
   4   6   4       18.73       20.30      8.36 o
   5   6   4       13.01        8.03      8.97 o
  -2   7   4      224.90      201.64      8.48 o
  -1   7   4       23.46       28.40      8.57 o
   0   7   4       21.75       30.35      8.56 o
 -13   0   5      254.56      222.66     13.94 o
 -11   0   5       91.09      100.81     10.62 o
  -9   0   5       37.22       66.67     11.66 o
  -7   0   5      389.35      356.82     12.04 o
  -5   0   5     2123.29     2021.10     79.45 o
  -3   0   5     2425.25     2164.76     25.74 o
  -1   0   5     2750.76     2654.70     37.55 o
   1   0   5       97.25       70.78     12.51 o
   3   0   5      954.65      886.43     10.73 o
   5   0   5     1389.05     1395.58     44.39 o
   7   0   5        4.74       22.05      9.03 o
   9   0   5      137.99      173.36     12.31 o
  11   0   5       18.98       16.01     13.02 o
 -13   1   5        5.65       12.56      8.33 o
 -12   1   5       75.17       79.35      7.97 o
 -11   1   5       60.12       74.86      8.11 o
 -10   1   5      226.19      243.47     11.41 o
  -9   1   5      112.93      124.33      9.22 o
  -8   1   5      448.04      459.83      8.70 o
  -7   1   5      102.22       95.95      8.65 o
  -6   1   5      635.30      550.54      9.57 o
  -5   1   5      129.94      137.71     10.58 o
  -4   1   5     1055.85     1006.65     15.00 o
  -3   1   5      905.53      899.65     14.14 o
  -2   1   5     1872.27     1863.74     41.47 o
  -1   1   5      860.47      857.37     16.02 o
   0   1   5      855.91      786.69     17.38 o
   1   1   5       22.52       28.66      9.25 o
   2   1   5      674.38      610.88     13.52 o
   3   1   5      108.27      122.57      8.62 o
   4   1   5      782.24      750.90     15.01 o
   5   1   5      154.05      144.52      6.86 o
   6   1   5      205.55      205.07      7.06 o
   7   1   5       44.23       50.82     10.11 o
   8   1   5      179.60      190.59      7.86 o
   9   1   5       10.42       21.39      7.39 o
  10   1   5       14.71       33.68      8.82 o
  11   1   5        1.42        6.42      7.52 o
 -12   2   5       42.10       40.77      7.82 o
 -11   2   5      101.45      110.74      8.09 o
 -10   2   5        0.42        7.97      7.60 o
  -9   2   5      682.87      652.93     13.94 o
  -8   2   5      378.68      374.41     12.48 o
  -7   2   5      407.04      389.52     12.57 o
  -6   2   5        6.27       -0.01      8.37 o
  -5   2   5      259.40      229.71      8.87 o
  -4   2   5      811.66      867.25     12.15 o
  -3   2   5      492.24      466.41      9.74 o
  -2   2   5      236.87      227.77     10.79 o
  -1   2   5      624.12      607.43     10.49 o
   0   2   5      445.88      436.09     11.81 o
   1   2   5     1789.63     1790.80     17.62 o
   2   2   5      464.67      468.13      8.35 o
   3   2   5      395.65      360.89      8.47 o
   4   2   5       58.75       60.36      7.33 o
   5   2   5       62.92       66.80      6.39 o
   6   2   5      144.62      147.87      6.92 o
   7   2   5      325.74      295.85      8.13 o
   8   2   5      160.64      164.26      7.34 o
   9   2   5      105.30      111.09      8.12 o
  10   2   5       44.47       47.61      7.79 o
 -12   3   5       34.65       34.61      8.12 o
 -11   3   5        6.37       15.79      8.19 o
 -10   3   5       65.51       71.20      7.98 o
  -9   3   5       38.67       46.13     10.06 o
  -8   3   5       84.18       77.24      9.97 o
  -7   3   5      277.70      286.17      9.10 o
  -6   3   5      503.11      506.76     16.86 o
  -5   3   5      939.42      929.52     11.87 o
  -4   3   5      336.26      336.65     10.13 o
  -3   3   5       59.81       68.01      9.24 o
  -2   3   5      125.35      133.33      9.17 o
  -1   3   5      198.70      203.11      9.50 o
   0   3   5     1069.40     1089.06     11.05 o
   1   3   5     1214.86     1211.90     22.23 o
   2   3   5      493.17      468.52      9.55 o
   3   3   5      325.45      327.29     12.44 o
   4   3   5       79.94       97.64     10.65 o
   5   3   5      199.88      204.52      7.74 o
   6   3   5       98.20      100.85      7.24 o
   7   3   5      163.16      150.61      7.49 o
   8   3   5       25.48       35.91      8.04 o
   9   3   5      112.13      118.02      9.09 o
  10   3   5       48.20       30.21      7.66 o
 -11   4   5       41.29       38.39      8.09 o
 -10   4   5       16.20       21.00      8.32 o
  -9   4   5        3.35       10.64      8.54 o
  -8   4   5       66.61       78.21      9.31 o
  -7   4   5      111.68      121.26      9.34 o
  -6   4   5      356.98      386.49      9.29 o
  -5   4   5      252.26      277.48     10.07 o
  -4   4   5      312.63      294.20     11.51 o
  -3   4   5      201.30      204.55     10.41 o
  -2   4   5      355.78      370.06      9.68 o
  -1   4   5      167.90      170.90      8.68 o
   0   4   5      619.45      616.35      8.99 o
   1   4   5      101.97      115.12      9.02 o
   2   4   5      342.75      347.56      9.94 o
   3   4   5      139.11      135.89      7.42 o
   4   4   5      751.55      735.62      9.67 o
   5   4   5       82.87       87.93      8.55 o
   6   4   5      282.46      284.72      7.81 o
   7   4   5       52.25       55.59      8.19 o
   8   4   5       28.26       29.27      7.86 o
   9   4   5        8.04        6.17      8.22 o
  -9   5   5       50.52       53.87     12.27 o
  -8   5   5       41.82       40.39      8.36 o
  -7   5   5      174.11      176.33      9.97 o
  -6   5   5        0.53       -3.94     10.49 o
  -5   5   5       73.79       86.54     10.15 o
  -4   5   5       47.17       54.06      8.60 o
  -3   5   5      525.29      524.23      8.65 o
  -2   5   5      230.32      214.91      9.29 o
  -1   5   5      654.32      638.85      8.92 o
   0   5   5        0.90        7.40      7.50 o
   1   5   5      180.05      179.89      8.46 o
   2   5   5       13.41       19.57      7.60 o
   3   5   5      405.40      397.41     12.47 o
   4   5   5       77.66       87.23      8.16 o
   5   5   5      420.79      402.70      8.43 o
   6   5   5       53.25       66.28      7.37 o
   7   5   5      121.31      118.38      9.35 o
  -7   6   5        5.74       19.98      9.20 o
  -6   6   5      161.76      162.75     11.28 o
  -5   6   5        7.13       19.33      8.78 o
  -4   6   5      138.98      126.59      8.57 o
  -3   6   5       39.76       51.94      9.72 o
  -2   6   5      353.74      359.86      9.36 o
  -1   6   5       16.00       26.11      9.20 o
   0   6   5      312.73      316.95      9.88 o
   1   6   5        0.28        1.80      8.92 o
   2   6   5      319.14      294.81     10.35 o
   3   6   5       35.27       33.86      8.84 o
   4   6   5       95.78       80.59      9.39 o
   5   6   5        0.10        4.92      9.49 o
 -12   0   6      255.57      247.97     13.01 o
 -10   0   6       39.82       62.76     10.21 o
  -8   0   6      665.44      638.79     45.99 o
  -6   0   6     2935.47     2783.39    122.64 o
  -4   0   6     1273.82     1211.07     39.42 o
  -2   0   6     9765.21     9633.11    141.86 o
   0   0   6     6169.53     6208.48     73.18 o
   2   0   6      565.49      498.36     11.83 o
   4   0   6     5886.83     5964.12    109.30 o
   6   0   6      184.06      195.25     10.49 o
   8   0   6     1118.48     1197.71     37.23 o
  10   0   6      477.15      453.35     11.97 o
 -13   1   6      117.40      107.13      9.72 o
 -12   1   6       22.53       30.54      8.24 o
 -11   1   6      148.50      178.46      7.64 o
 -10   1   6       22.23       22.45      7.67 o
  -9   1   6      576.61      596.14     12.54 o
  -8   1   6       45.08       33.32      8.27 o
  -7   1   6     1503.45     1443.06     29.50 o
  -6   1   6      781.16      823.34     22.41 o
  -5   1   6     1693.16     1592.16     36.35 o
  -4   1   6       40.19       35.11      9.41 o
  -3   1   6     3171.50     3241.41     55.05 o
  -2   1   6      104.37      123.24     11.57 o
  -1   1   6     2857.88     2772.73     31.40 o
   0   1   6      503.26      506.98      9.75 o
   1   1   6     5777.92     5683.36    123.51 o
   2   1   6       11.99       17.51      7.53 o
   3   1   6     1808.88     1661.85     28.48 o
   4   1   6      130.45      127.88      7.13 o
   5   1   6     2611.43     2703.69     38.87 o
   6   1   6      484.64      481.70      9.05 o
   7   1   6      621.32      667.91     15.73 o
   8   1   6        0.10        3.28      6.26 o
   9   1   6      499.60      489.71     10.59 o
  10   1   6        9.88       25.80      7.70 o
 -12   2   6       55.21       61.79      9.04 o
 -11   2   6       41.72       55.01      8.61 o
 -10   2   6      762.69      763.35     16.26 o
  -9   2   6      231.94      229.98     10.37 o
  -8   2   6      634.79      624.23     10.62 o
  -7   2   6       52.46       53.97      8.07 o
  -6   2   6      762.51      760.56     11.31 o
  -5   2   6     1094.76     1188.18     12.44 o
  -4   2   6     3017.88     3006.11     31.58 o
  -3   2   6      469.53      567.85     11.07 o
  -2   2   6      716.53      669.69     11.94 o
  -1   2   6     2515.87     2610.42     36.26 o
   0   2   6     2663.52     2743.66     55.92 o
   1   2   6       27.39       33.84      8.52 o
   2   2   6     4084.91     4104.87     66.02 o
   3   2   6      160.11      170.00      8.12 o
   4   2   6     1085.57     1160.56     24.87 o
   5   2   6        9.20       24.24      6.99 o
   6   2   6     1557.29     1520.62     53.78 o
   7   2   6       40.08       52.72      7.72 o
   8   2   6      652.86      686.68     19.34 o
   9   2   6        4.49       21.74      7.06 o
  10   2   6       63.28       46.97      9.36 o
 -12   3   6       73.34       93.32     10.23 o
 -11   3   6      202.48      192.60      9.89 o
 -10   3   6       60.98       54.13      8.74 o
  -9   3   6      248.95      246.21      9.64 o
  -8   3   6      245.39      242.75     10.92 o
  -7   3   6      176.53      184.39      9.28 o
  -6   3   6       21.37       21.20      8.18 o
  -5   3   6     1353.90     1328.17     12.99 o
  -4   3   6      393.24      409.80     10.45 o
  -3   3   6     2011.95     2069.37     13.16 o
  -2   3   6      956.80      961.08     11.89 o
  -1   3   6     2106.34     2109.91     20.22 o
   0   3   6        1.38        9.02      7.58 o
   1   3   6      866.52      924.09     14.12 o
   2   3   6     1042.19     1119.09     18.66 o
   3   3   6     1647.99     1680.32     31.18 o
   4   3   6      115.67      114.77      7.33 o
   5   3   6      287.98      319.46      9.40 o
   6   3   6        2.92        9.47      7.61 o
   7   3   6      847.19      830.71     20.88 o
   8   3   6       24.65       22.71      8.24 o
   9   3   6      234.72      229.51      9.48 o
 -11   4   6        4.44        0.87      8.63 o
 -10   4   6       17.09        5.84      7.28 o
  -9   4   6       76.29       64.60      9.69 o
  -8   4   6      282.61      273.30      9.62 o
  -7   4   6      278.77      277.46     10.67 o
  -6   4   6      374.13      387.24      9.76 o
  -5   4   6      242.71      265.76     10.46 o
  -4   4   6      601.40      605.11     10.66 o
  -3   4   6      659.60      707.18     14.88 o
  -2   4   6     1500.68     1528.18     21.00 o
  -1   4   6       80.02       75.28      9.51 o
   0   4   6      544.81      578.71     12.23 o
   1   4   6       21.39       35.55      8.13 o
   2   4   6      778.90      769.39     15.47 o
   3   4   6      414.84      417.27      7.47 o
   4   4   6      321.86      309.21      8.16 o
   5   4   6      102.30       92.81      7.38 o
   6   4   6      496.09      492.39      9.79 o
   7   4   6       45.50       36.07      7.33 o
   8   4   6       30.37       21.83      9.36 o
  -9   5   6       65.77       64.10      8.56 o
  -8   5   6       46.75       31.35      9.79 o
  -7   5   6      458.25      431.00     10.84 o
  -6   5   6      502.29      529.19     11.49 o
  -5   5   6      198.00      184.59      9.83 o
  -4   5   6      106.95      126.55      8.65 o
  -3   5   6       28.47       51.06      8.56 o
  -2   5   6      118.21      132.15      9.18 o
  -1   5   6      686.10      672.27     10.91 o
   0   5   6      422.08      422.60     10.11 o
   1   5   6      165.63      163.62      9.26 o
   2   5   6       14.58       28.62      8.30 o
   3   5   6      592.43      593.55      9.48 o
   4   5   6      195.01      189.09      8.57 o
   5   5   6      208.49      215.19      9.11 o
   6   5   6       59.57       52.37      8.10 o
   7   5   6       71.52       78.30      7.94 o
  -7   6   6      159.18      127.16     12.76 o
  -6   6   6      129.42      110.57     10.18 o
  -5   6   6        3.84        4.48     10.77 o
  -4   6   6       66.21       64.81      9.30 o
  -3   6   6      264.98      292.34      9.94 o
  -2   6   6       87.36       96.41      8.84 o
  -1   6   6       69.23       63.31      8.12 o
   0   6   6      177.29      173.12      7.86 o
   1   6   6      558.50      531.01     11.33 o
   2   6   6      158.60      144.95      8.60 o
   3   6   6        1.53        1.20      7.76 o
   4   6   6       54.72       49.20      9.22 o
 -13   0   7       60.27       77.60     11.60 o
 -11   0   7      276.46      272.33     16.57 o
  -9   0   7      368.78      365.42     20.93 o
  -7   0   7     1313.58     1255.97     29.69 o
  -5   0   7      270.15      232.97     16.60 o
  -3   0   7     1061.50     1036.79     30.42 o
  -1   0   7     3118.96     3006.37     64.63 o
   1   0   7     2060.18     1857.51     21.78 o
   3   0   7     1629.83     1596.84     20.00 o
   5   0   7      515.45      510.81     12.38 o
   7   0   7      131.69      142.84     10.25 o
   9   0   7       81.23       89.71     12.41 o
 -13   1   7        7.06        1.95      9.49 o
 -12   1   7       77.42       90.80      8.88 o
 -11   1   7       46.03       53.29      8.01 o
 -10   1   7      229.21      253.64     16.73 o
  -9   1   7      202.60      210.29     11.57 o
  -8   1   7      541.53      511.03     11.65 o
  -7   1   7        2.17        0.73      7.85 o
  -6   1   7      945.38      881.86     11.35 o
  -5   1   7      105.41      115.39      9.00 o
  -4   1   7     1314.19     1284.36     30.95 o
  -3   1   7       20.82       25.99     10.87 o
  -2   1   7     1961.06     1982.36     91.49 o
  -1   1   7      160.32      184.04     10.79 o
   0   1   7      940.18      844.50     22.16 o
   1   1   7        4.59        7.74      7.64 o
   2   1   7     1170.84     1170.54     25.77 o
   3   1   7      515.45      512.17      9.61 o
   4   1   7     1001.02      968.85     19.68 o
   5   1   7       30.63       34.69      7.19 o
   6   1   7      213.47      217.61      5.97 o
   7   1   7       18.90       18.69      5.95 o
   8   1   7      267.03      267.53      7.71 o
   9   1   7       11.22       11.86      6.82 o
  10   1   7       37.16       46.54     10.03 o
 -12   2   7        4.46        7.09      8.31 o
 -11   2   7      130.92      142.65      8.92 o
 -10   2   7       34.68       34.76     10.25 o
  -9   2   7      171.87      173.66     10.61 o
  -8   2   7        2.51       11.78      7.67 o
  -7   2   7      292.18      269.43      9.78 o
  -6   2   7       86.85       89.01      9.35 o
  -5   2   7     1654.62     1600.77     13.90 o
  -4   2   7      189.93      187.91      9.37 o
  -3   2   7     1833.16     1812.83     32.51 o
  -2   2   7      304.94      340.82     12.68 o
  -1   2   7      445.52      450.40     12.01 o
   0   2   7       89.93       89.28      9.40 o
   1   2   7      697.64      713.19      9.53 o
   2   2   7      152.54      159.37      6.88 o
   3   2   7      453.15      449.92     13.45 o
   4   2   7       76.80       74.37      7.52 o
   5   2   7      312.21      293.70      7.66 o
   6   2   7       67.06       69.93      6.84 o
   7   2   7      427.37      436.26     19.53 o
   8   2   7      109.55      115.82      7.64 o
   9   2   7       60.71       49.95      8.34 o
 -12   3   7       80.34       86.76     16.26 o
 -11   3   7        8.70        9.44      9.00 o
 -10   3   7      164.35      173.97      9.89 o
  -9   3   7       49.04       46.18      8.55 o
  -8   3   7      139.23      142.00      8.60 o
  -7   3   7        7.07       11.71      8.22 o
  -6   3   7      295.95      295.08     10.69 o
  -5   3   7      283.25      285.43      9.15 o
  -4   3   7      386.88      375.97      9.43 o
  -3   3   7      124.45      123.71      9.85 o
  -2   3   7      359.42      347.69      8.64 o
  -1   3   7      822.82      855.45      9.96 o
   0   3   7     1422.36     1384.37     17.38 o
   1   3   7      336.95      310.32      9.32 o
   2   3   7      382.04      390.53      8.09 o
   3   3   7       32.90       39.19      6.70 o
   4   3   7       83.67       89.94      7.61 o
   5   3   7      125.72      115.40      7.22 o
   6   3   7      320.94      328.83      8.87 o
   7   3   7      130.70      134.53      7.52 o
   8   3   7       35.66       53.84      8.85 o
   9   3   7       42.52       33.31      7.32 o
 -10   4   7        7.78       27.03      9.83 o
  -9   4   7      128.44      141.83     10.80 o
  -8   4   7      141.83      141.36      7.75 o
  -7   4   7      150.91      155.23      8.56 o
  -6   4   7      202.35      220.33     10.41 o
  -5   4   7       67.09       61.96     11.02 o
  -4   4   7       31.73       37.66      9.23 o
  -3   4   7       44.01       53.08      8.19 o
  -2   4   7      155.21      151.82      8.38 o
  -1   4   7      566.02      549.69     14.55 o
   0   4   7      354.61      367.65     11.44 o
   1   4   7      292.87      299.78      9.77 o
   2   4   7      246.16      266.36     15.77 o
   3   4   7      143.98      143.12      7.88 o
   4   4   7      350.77      363.50      9.21 o
   5   4   7      142.23      142.27      7.64 o
   6   4   7       84.80      110.12     11.48 o
   7   4   7        7.75       18.96      8.30 o
   8   4   7       41.43       32.78      8.91 o
  -9   5   7       13.10        6.84     11.41 o
  -8   5   7       57.04       62.02      9.10 o
  -7   5   7      282.57      283.11     11.19 o
  -6   5   7       40.25       39.32      9.24 o
  -5   5   7       45.84       50.58      8.72 o
  -4   5   7      171.44      182.14      9.04 o
  -3   5   7      163.09      170.39      8.76 o
  -2   5   7       97.31      104.80      8.05 o
  -1   5   7      166.89      162.77      8.19 o
   0   5   7        1.11        3.35      7.82 o
   1   5   7      123.21      124.96      8.09 o
   2   5   7       87.79       96.49      8.07 o
   3   5   7      402.72      391.49      7.94 o
   4   5   7      104.07      108.11      9.18 o
   5   5   7      166.24      156.33      8.61 o
   6   5   7       29.44       40.41      8.69 o
  -6   6   7       10.74       12.71      9.92 o
  -5   6   7       34.02       38.31     11.22 o
  -4   6   7      289.44      268.42      9.97 o
  -3   6   7       78.35       70.91      8.83 o
  -2   6   7      167.60      175.73      9.15 o
  -1   6   7        2.66        7.16      8.76 o
   0   6   7      156.44      165.71      9.07 o
   1   6   7        5.81       14.42      8.41 o
   2   6   7      144.36      136.64      8.71 o
   3   6   7       28.98       34.92      8.38 o
 -12   0   8       13.41       21.21     12.45 o
 -10   0   8      185.82      197.39     14.69 o
  -8   0   8     1119.54     1089.62     39.30 o
  -6   0   8     1009.76      957.81     42.95 o
  -4   0   8        7.23        4.75     15.49 o
  -2   0   8     1635.26     1572.81     49.35 o
   0   0   8     5016.36     5261.39     26.32 o
   2   0   8     2754.09     2602.99     38.11 o
   4   0   8     2502.76     2529.26     20.30 o
   6   0   8        5.82        6.13      8.18 o
   8   0   8      311.08      344.82     11.22 o
 -13   1   8       56.84       58.90      8.30 o
 -12   1   8       36.49       34.92      8.24 o
 -11   1   8       92.10      105.13      9.85 o
 -10   1   8       74.26       89.43      9.32 o
  -9   1   8      255.58      241.07      9.70 o
  -8   1   8       45.34       34.82      8.60 o
  -7   1   8      799.77      776.90     26.83 o
  -6   1   8      246.90      241.12     11.24 o
  -5   1   8      776.54      759.35     18.72 o
  -4   1   8      908.99      972.45     32.57 o
  -3   1   8     1620.62     1600.83     40.77 o
  -2   1   8     2928.51     3084.84     60.76 o
  -1   1   8     2459.72     2440.77     17.25 o
   0   1   8     1020.35     1071.25     26.97 o
   1   1   8     1120.87     1064.61     20.76 o
   2   1   8       94.15      125.64      7.73 o
   3   1   8     1706.79     1762.93     39.86 o
   4   1   8      355.28      350.17      7.19 o
   5   1   8      522.31      556.55     10.42 o
   6   1   8      109.54      102.80      6.90 o
   7   1   8      836.69      910.64     24.08 o
   8   1   8       38.10       41.16      7.05 o
   9   1   8      158.47      153.42      9.74 o
 -12   2   8      101.84      107.08      9.23 o
 -11   2   8       13.13       14.17      9.56 o
 -10   2   8      251.20      259.36      9.87 o
  -9   2   8      133.90      136.91      8.77 o
  -8   2   8       11.85       16.75      7.82 o
  -7   2   8       18.26       31.52      7.80 o
  -6   2   8      655.16      602.22     10.03 o
  -5   2   8      316.64      308.02      9.74 o
  -4   2   8     3419.69     3544.67     55.60 o
  -3   2   8      150.21      146.39     10.87 o
  -2   2   8     1287.53     1247.47     21.14 o
  -1   2   8       48.12       49.33      9.70 o
   0   2   8      714.24      752.05     10.35 o
   1   2   8      622.25      640.20      8.56 o
   2   2   8      334.57      330.38      7.53 o
   3   2   8       27.86       37.23      6.46 o
   4   2   8      527.19      555.38     15.58 o
   5   2   8      544.60      535.52     14.80 o
   6   2   8     1733.02     1778.36     47.86 o
   7   2   8        3.56       23.32      7.35 o
   8   2   8      376.85      402.47     11.19 o
   9   2   8       16.23       27.28      8.34 o
 -11   3   8      108.80       95.92      9.53 o
 -10   3   8       79.56       86.01      8.28 o
  -9   3   8      176.01      172.64     15.66 o
  -8   3   8       37.46       41.98      9.16 o
  -7   3   8      106.32      102.57     10.34 o
  -6   3   8      701.11      696.08     11.06 o
  -5   3   8      886.21      873.78     11.10 o
  -4   3   8      345.66      356.56      9.04 o
  -3   3   8      718.17      715.94     10.08 o
  -2   3   8      196.60      209.33     11.27 o
  -1   3   8      435.14      466.14     10.02 o
   0   3   8      265.43      265.68      9.08 o
   1   3   8     1485.80     1457.28     28.85 o
   2   3   8     1528.11     1578.82     21.79 o
   3   3   8      572.78      606.63     10.83 o
   4   3   8      332.59      319.14      8.37 o
   5   3   8      628.84      620.72     13.99 o
   6   3   8       73.02       80.05      8.52 o
   7   3   8      113.37      129.48      9.58 o
   8   3   8        8.00       15.75      7.86 o
 -10   4   8       12.38       18.24      9.92 o
  -9   4   8      113.10      110.68      8.87 o
  -8   4   8      587.47      568.14     11.61 o
  -7   4   8      224.60      236.16     10.85 o
  -6   4   8      170.07      160.63     11.52 o
  -5   4   8      108.52      127.48     10.75 o
  -4   4   8       59.64       87.60      8.26 o
  -3   4   8      554.46      584.42     10.76 o
  -2   4   8      512.20      497.66      9.97 o
  -1   4   8      241.15      250.54      9.21 o
   0   4   8      363.48      380.24     17.56 o
   1   4   8      269.42      278.55      9.47 o
   2   4   8     1385.59     1389.70     16.91 o
   3   4   8      365.49      360.14      8.38 o
   4   4   8      214.15      226.32      8.10 o
   5   4   8       11.38        6.91      7.38 o
   6   4   8       30.30       41.26      7.58 o
   7   4   8       38.40       31.99      8.62 o
  -9   5   8       62.64       49.28     10.42 o
  -8   5   8      264.68      251.60     10.47 o
  -7   5   8      211.95      221.93     11.31 o
  -6   5   8       13.51       22.56     10.51 o
  -5   5   8       78.68       92.73      9.05 o
  -4   5   8      222.24      244.56      9.48 o
  -3   5   8      199.78      187.51     10.04 o
  -2   5   8      223.86      204.67      9.18 o
  -1   5   8      405.04      402.04     12.04 o
   0   5   8     1012.32     1081.18     25.13 o
   1   5   8      150.71      140.16      8.83 o
   2   5   8        4.30        4.96      8.91 o
   3   5   8       44.07       46.06      7.89 o
   4   5   8       84.75       90.27      7.99 o
   5   5   8      259.61      224.74      9.94 o
  -6   6   8       65.28       37.48     10.26 o
  -5   6   8      166.85      141.84     12.08 o
  -4   6   8      152.42      148.65     10.49 o
  -3   6   8       72.16       79.63      9.27 o
  -2   6   8      135.46      119.84      9.10 o
  -1   6   8      305.07      292.82     10.43 o
   0   6   8      127.53      131.82     10.72 o
   1   6   8       36.40       31.28      9.01 o
   2   6   8        2.38       11.45      9.22 o
   3   6   8      149.54      127.92      7.95 o
 -13   0   9       19.49       21.09     10.25 o
 -11   0   9       58.36       51.22     14.97 o
  -9   0   9      998.60      993.03     34.19 o
  -7   0   9     1764.87     1714.15    131.52 o
  -5   0   9      247.83      243.58     17.64 o
  -3   0   9      929.83      767.82     73.28 o
  -1   0   9     1678.35     1656.81     24.02 o
   1   0   9     1636.81     1610.41     16.74 o
   3   0   9     1610.76     1522.65     36.49 o
   5   0   9      200.29      227.19      9.26 o
   7   0   9      304.62      310.92     11.26 o
   9   0   9      245.30      223.09     11.80 o
 -12   1   9      173.29      157.68      9.53 o
 -11   1   9       43.18       33.82     11.29 o
 -10   1   9      116.45      128.08     11.77 o
  -9   1   9        7.62       10.13      9.01 o
  -8   1   9      708.03      714.55     25.64 o
  -7   1   9       70.79       73.12      9.18 o
  -6   1   9      584.70      566.64     17.95 o
  -5   1   9      237.41      230.43      9.13 o
  -4   1   9     1397.50     1353.29     45.59 o
  -3   1   9      182.02      187.73     11.44 o
  -2   1   9     1463.67     1473.52     20.56 o
  -1   1   9      776.20      780.51     24.09 o
   0   1   9     1364.50     1341.34     28.29 o
   1   1   9       88.37       95.45      7.02 o
   2   1   9     1162.49     1109.84     34.40 o
   3   1   9      316.53      304.33      8.56 o
   4   1   9      660.60      665.82     10.73 o
   5   1   9       27.45       35.06      7.22 o
   6   1   9      332.71      358.06      8.34 o
   7   1   9        8.72       11.48      6.95 o
   8   1   9      148.79      149.72     11.49 o
   9   1   9        2.93        3.61      8.00 o
 -12   2   9        6.16       18.01     13.52 o
 -11   2   9      260.23      273.36     10.00 o
 -10   2   9       72.47       68.99      8.90 o
  -9   2   9       39.45       41.22      7.97 o
  -8   2   9       42.35       48.26      7.96 o
  -7   2   9       88.63       85.32      7.91 o
  -6   2   9       84.11       82.44      9.60 o
  -5   2   9     1687.02     1629.24     34.15 o
  -4   2   9       23.69       38.08     10.54 o
  -3   2   9     1539.81     1511.63     13.77 o
  -2   2   9       19.66       31.00     10.43 o
  -1   2   9      812.42      783.59     10.49 o
   0   2   9       31.11       27.06      7.05 o
   1   2   9      732.22      729.77     13.01 o
   2   2   9      147.05      142.64      7.74 o
   3   2   9      391.41      401.09      8.87 o
   4   2   9       28.68       28.97      6.64 o
   5   2   9      575.32      589.20     16.63 o
   6   2   9       52.67       74.56      6.58 o
   7   2   9      264.83      248.23      9.22 o
   8   2   9        7.13       -6.08      7.19 o
 -11   3   9       72.01       70.91      9.29 o
 -10   3   9      221.96      233.88     10.92 o
  -9   3   9        4.93       15.99     10.40 o
  -8   3   9       98.31       97.61     10.34 o
  -7   3   9       11.99       12.78      9.83 o
  -6   3   9      492.55      494.59     13.20 o
  -5   3   9       29.75       32.65      8.81 o
  -4   3   9      371.45      372.71     12.97 o
  -3   3   9       73.63       77.46      9.23 o
  -2   3   9      529.98      533.87     12.89 o
  -1   3   9      494.62      500.40     11.21 o
   0   3   9      628.55      604.82      9.65 o
   1   3   9       75.47       87.11      7.31 o
   2   3   9      272.41      270.57      7.80 o
   3   3   9        1.79        5.93      7.22 o
   4   3   9      259.90      265.27      7.85 o
   5   3   9      106.81       98.08      6.92 o
   6   3   9      313.71      312.94     11.79 o
   7   3   9      102.93      104.42      7.89 o
   8   3   9       77.94       64.73      8.28 o
 -10   4   9        0.09        0.30      9.88 o
  -9   4   9      155.64      140.28      9.24 o
  -8   4   9       61.15       64.37     10.62 o
  -7   4   9      337.20      344.00     10.51 o
  -6   4   9       53.38       54.58      9.25 o
  -5   4   9       50.04       55.63     10.62 o
  -4   4   9        2.30        4.55     10.97 o
  -3   4   9       70.40       73.02      8.38 o
  -2   4   9      227.69      246.11     10.16 o
  -1   4   9      443.11      438.90      9.92 o
   0   4   9      103.05      113.93      8.65 o
   1   4   9      234.09      240.97      7.42 o
   2   4   9       46.52       54.57      8.71 o
   3   4   9      162.99      168.76      9.05 o
   4   4   9       75.46       84.72      8.02 o
   5   4   9      119.23      115.89      8.92 o
   6   4   9       49.48       42.58      7.77 o
  -8   5   9       21.34       15.33     10.05 o
  -7   5   9       30.86       34.34     12.13 o
  -6   5   9       76.25       89.96     10.26 o
  -5   5   9      116.21      129.34     11.22 o
  -4   5   9       63.85       68.24      8.99 o
  -3   5   9       44.12       48.89      9.05 o
  -2   5   9      110.54      124.94      9.39 o
  -1   5   9       39.53       37.12      9.39 o
   0   5   9       36.75       39.76      8.44 o
   1   5   9       63.47       69.01      9.20 o
   2   5   9      155.57      143.12      7.97 o
   3   5   9      182.47      174.67      8.19 o
   4   5   9       67.42       54.24     10.01 o
   5   5   9       50.78       57.75      8.92 o
  -5   6   9       37.26       38.71      9.83 o
  -4   6   9      146.55      136.03      9.78 o
  -3   6   9       65.76       47.26     10.78 o
  -2   6   9       18.02       27.79      8.78 o
  -1   6   9        0.29       -1.62      8.89 o
   0   6   9       54.32       46.10      8.99 o
   1   6   9       23.38       19.88      9.62 o
   2   6   9      103.50       90.43      8.63 o
 -12   0  10        2.82       16.45     12.29 o
 -10   0  10      104.58       96.21     10.50 o
  -8   0  10      635.00      659.94     70.93 o
  -6   0  10      106.44       97.29     15.39 o
  -4   0  10      376.38      370.93     12.36 o
  -2   0  10     1043.91     1017.12     14.23 o
   0   0  10      175.16      188.90     12.73 o
   2   0  10      961.51     1012.25     31.09 o
   4   0  10      646.90      638.80     14.15 o
   6   0  10      485.91      543.24     13.10 o
   8   0  10       93.48      102.65     11.19 o
 -12   1  10       27.93       25.20      8.41 o
 -11   1  10       96.77      112.48     10.68 o
 -10   1  10       34.44       32.44      9.41 o
  -9   1  10       27.96       29.23      7.73 o
  -8   1  10        1.42        6.89      8.31 o
  -7   1  10      392.51      390.04      9.95 o
  -6   1  10       85.06       80.78      9.35 o
  -5   1  10      159.73      146.26      9.41 o
  -4   1  10       45.92       43.17      9.36 o
  -3   1  10      912.32      868.33     17.56 o
  -2   1  10       67.55       85.40      9.43 o
  -1   1  10     1007.84     1037.32     11.74 o
   0   1  10      618.72      610.99     11.37 o
   1   1  10      390.89      370.35     11.89 o
   2   1  10      104.52      105.47      7.80 o
   3   1  10      619.17      633.24     14.47 o
   4   1  10      483.44      467.35      8.22 o
   5   1  10      328.09      359.93     11.58 o
   6   1  10       11.71       13.67      7.26 o
   7   1  10      220.42      224.52      9.08 o
   8   1  10        0.20       17.23      8.38 o
 -12   2  10       62.31       56.86     11.50 o
 -11   2  10       38.69       45.62      8.47 o
 -10   2  10       45.79       38.38      9.04 o
  -9   2  10        9.50       13.22      8.10 o
  -8   2  10        4.97        6.50      7.59 o
  -7   2  10      409.28      420.91     13.01 o
  -6   2  10      450.69      425.93     15.51 o
  -5   2  10        9.41       13.47      9.97 o
  -4   2  10      619.19      571.02     11.94 o
  -3   2  10      839.77      850.69     12.85 o
  -2   2  10      336.99      323.78      9.35 o
  -1   2  10       32.94       35.35     10.22 o
   0   2  10     1122.68     1128.65     22.47 o
   1   2  10      509.43      518.01      8.85 o
   2   2  10      437.18      463.61      8.58 o
   3   2  10        1.81       11.22      7.13 o
   4   2  10      138.21      144.42      6.97 o
   5   2  10      260.46      261.29     11.59 o
   6   2  10      292.76      279.31     10.77 o
   7   2  10       21.00       22.44      7.22 o
   8   2  10       92.18       89.34      9.30 o
 -11   3  10        9.68       23.04     11.05 o
 -10   3  10       93.62       83.46      9.79 o
  -9   3  10      186.23      202.46     11.01 o
  -8   3  10       62.06       77.59     10.37 o
  -7   3  10       81.33       71.44      9.36 o
  -6   3  10      197.64      207.09      9.54 o
  -5   3  10      596.12      612.18     16.58 o
  -4   3  10      624.62      636.27     14.10 o
  -3   3  10       92.16       86.08     10.19 o
  -2   3  10       27.33       45.41      8.04 o
  -1   3  10      120.65      121.89      8.43 o
   0   3  10      336.21      344.70      8.99 o
   1   3  10      839.32      853.78     12.32 o
   2   3  10       95.83       92.65      7.76 o
   3   3  10      246.99      250.00      6.94 o
   4   3  10      155.82      167.90      7.54 o
   5   3  10      228.20      200.03      8.44 o
   6   3  10       17.82       19.28      8.13 o
   7   3  10      129.75      117.58      8.77 o
 -10   4  10       48.62       39.26     11.66 o
  -9   4  10      239.55      233.02     12.92 o
  -8   4  10      193.04      193.64     12.01 o
  -7   4  10       79.83       86.27      9.90 o
  -6   4  10       83.97       94.18     10.84 o
  -5   4  10       52.38       71.62     10.47 o
  -4   4  10       93.99       86.09     11.89 o
  -3   4  10      284.47      300.23      9.08 o
  -2   4  10      311.39      307.33      9.89 o
  -1   4  10      305.71      342.86     10.71 o
   0   4  10      109.07       94.38      9.24 o
   1   4  10      335.09      349.35      8.80 o
   2   4  10      212.33      208.00      8.20 o
   3   4  10      239.72      237.22     10.47 o
   4   4  10      341.00      326.46      8.56 o
   5   4  10       23.79       18.98      7.75 o
   6   4  10       15.62       16.66      8.56 o
  -8   5  10      191.30      167.40     12.02 o
  -7   5  10       14.03       13.73     11.25 o
  -6   5  10       53.67       51.78     12.02 o
  -5   5  10       51.74       71.03     13.37 o
  -4   5  10      101.42      109.67     12.94 o
  -3   5  10      242.44      221.49      9.98 o
  -2   5  10      459.72      497.77     11.62 o
  -1   5  10      316.12      312.46     12.50 o
   0   5  10      109.25      124.39     10.69 o
   1   5  10       23.46       17.67      7.71 o
   2   5  10      264.42      257.79      8.09 o
   3   5  10       61.14       62.35      9.67 o
   4   5  10       68.98       77.39      8.84 o
  -4   6  10       59.29       50.98     11.55 o
  -3   6  10       12.98        6.72     10.73 o
  -2   6  10       65.87       47.06     10.33 o
  -1   6  10      349.41      350.73     17.28 o
   0   6  10      107.33      108.65     11.01 o
 -11   0  11        9.64       26.76     10.49 o
  -9   0  11      675.74      699.79     14.38 o
  -7   0  11      234.57      240.24     15.40 o
  -5   0  11      848.29      825.11     55.48 o
  -3   0  11     2246.49     2264.48     32.52 o
  -1   0  11     1362.93     1288.85     38.46 o
   1   0  11      248.59      244.47     10.78 o
   3   0  11      820.06      834.21     34.57 o
   5   0  11      429.84      445.88     10.19 o
   7   0  11      275.67      276.37     11.25 o
 -12   1  11       81.44       81.78      7.62 o
 -11   1  11       11.96       12.97      9.44 o
 -10   1  11      247.38      251.19      9.06 o
  -9   1  11        1.72        5.51      8.31 o
  -8   1  11      351.18      362.10     13.43 o
  -7   1  11       29.58       35.78      8.33 o
  -6   1  11      532.97      532.43     11.68 o
  -5   1  11       11.08       14.07      8.61 o
  -4   1  11      887.24      854.94     24.80 o
  -3   1  11       63.77       61.06     12.12 o
  -2   1  11     1158.50     1135.71     28.24 o
  -1   1  11        1.48        8.31      9.17 o
   0   1  11      949.55      925.81     27.70 o
   1   1  11      143.62      139.09      6.60 o
   2   1  11      904.69      886.31     16.60 o
   3   1  11        3.29       12.07      7.51 o
   4   1  11      450.61      463.03     11.77 o
   5   1  11       55.57       49.44      6.25 o
   6   1  11      297.15      295.29      6.37 o
   7   1  11       16.55       10.52      7.15 o
   8   1  11      160.60      147.02     11.37 o
 -12   2  11        0.26       -5.02     10.09 o
 -11   2  11      151.46      141.49     10.00 o
 -10   2  11        0.00        7.37      8.89 o
  -9   2  11      176.23      168.19      9.12 o
  -8   2  11       20.97       21.24      9.35 o
  -7   2  11      413.37      425.95      8.92 o
  -6   2  11       11.28       10.01      8.54 o
  -5   2  11      787.63      791.60     15.33 o
  -4   2  11       71.17       68.08     11.71 o
  -3   2  11      149.93      164.96     10.71 o
  -2   2  11       66.69       55.06     11.84 o
  -1   2  11      721.12      737.50     14.07 o
   0   2  11       54.39       52.96      7.28 o
   1   2  11     1414.34     1365.26     16.31 o
   2   2  11       47.45       65.84      6.95 o
   3   2  11      420.64      425.92     10.27 o
   4   2  11        0.32        7.78      6.74 o
   5   2  11      321.48      325.85      7.99 o
   6   2  11       39.43       44.54      8.13 o
   7   2  11      112.78      103.13      7.63 o
 -11   3  11        0.32       23.51     10.22 o
 -10   3  11       41.96       25.44      8.93 o
  -9   3  11       21.07       25.39     11.12 o
  -8   3  11      163.79      184.22      9.06 o
  -7   3  11       85.70       81.39      8.68 o
  -6   3  11      434.57      416.52     11.11 o
  -5   3  11        7.25       19.74     14.11 o
  -4   3  11      404.19      420.75     23.45 o
  -3   3  11        0.79        6.58     12.45 o
  -2   3  11      355.84      364.33     16.91 o
  -1   3  11        3.75       14.12      8.92 o
   0   3  11      436.39      447.76     10.44 o
   1   3  11        0.40        3.35      9.96 o
   2   3  11      213.53      229.67      7.80 o
   3   3  11       31.14       54.74      8.49 o
   4   3  11      310.45      302.70      8.52 o
   5   3  11      141.94      158.49      7.37 o
   6   3  11      176.97      158.11      8.17 o
 -10   4  11        2.84       15.52     18.18 o
  -9   4  11       11.56       -3.46     10.09 o
  -8   4  11        0.85        3.45      9.08 o
  -7   4  11      184.75      205.56     12.09 o
  -6   4  11        0.51       10.84     12.12 o
  -5   4  11       61.37       59.16     10.30 o
  -4   4  11        2.72        4.78     10.27 o
  -3   4  11      534.17      526.52     20.44 o
  -2   4  11      129.03      116.07      8.64 o
  -1   4  11      202.98      206.33     10.11 o
   0   4  11        9.23       20.38      7.72 o
   1   4  11       56.33       56.31      6.83 o
   2   4  11        1.88       -0.25      7.59 o
   3   4  11      129.57      142.19      8.09 o
   4   4  11       42.35       50.65     10.52 o
   5   4  11      116.19       99.34      8.26 o
  -7   5  11        6.99       15.55     12.30 o
  -6   5  11        5.57       -2.76      9.70 o
  -5   5  11        0.95       12.58     16.67 o
  -4   5  11       66.27       81.35     15.14 o
  -3   5  11       43.74       43.52      9.72 o
  -2   5  11       87.83       83.50     12.45 o
  -1   5  11       24.35       46.60     18.10 o
   0   5  11       80.77       76.08     13.98 o
   1   5  11       47.49       62.13      9.90 o
   2   5  11      119.29      110.29      8.06 o
   3   5  11       15.84       19.23      9.49 o
 -12   0  12       25.65       18.61     15.91 o
 -10   0  12        0.40        8.93     14.79 o
  -8   0  12      225.69      213.56     25.06 o
  -6   0  12       81.15       88.54     15.57 o
  -4   0  12      879.72      812.31     27.14 o
  -2   0  12      579.30      543.88     28.44 o
   0   0  12       34.53       32.02     10.18 o
   2   0  12       31.61       31.59     11.52 o
   4   0  12      130.60      137.23     12.32 o
   6   0  12      181.20      195.60     11.33 o
 -12   1  12       13.55       22.93      9.62 o
 -11   1  12       14.49       14.81      9.08 o
 -10   1  12       13.05       18.66      9.38 o
  -9   1  12       24.27       31.08      9.27 o
  -8   1  12       55.51       75.24      9.27 o
  -7   1  12       57.36       52.34      9.26 o
  -6   1  12       28.41       38.53      9.40 o
  -5   1  12      131.54      115.13      9.82 o
  -4   1  12      219.96      218.29     10.86 o
  -3   1  12      139.74      127.07      8.61 o
  -2   1  12       29.70       35.28     10.22 o
  -1   1  12      275.75      246.78      9.57 o
   0   1  12       11.95       21.50      8.13 o
   1   1  12      126.46      130.31      8.65 o
   2   1  12       42.39       50.86      6.98 o
   3   1  12      220.85      215.84      8.04 o
   4   1  12      465.53      467.29     13.68 o
   5   1  12      185.87      192.92      7.74 o
   6   1  12       20.25       16.16      7.19 o
   7   1  12       29.47       31.14      6.77 o
 -11   2  12       42.39       40.29      9.36 o
 -10   2  12       10.28       14.98      8.38 o
  -9   2  12        1.29       10.56      9.61 o
  -8   2  12       40.85       31.19     10.60 o
  -7   2  12      172.78      175.80      9.15 o
  -6   2  12      301.58      290.51      9.68 o
  -5   2  12       93.30       78.86     14.54 o
  -4   2  12       12.68       -0.90     11.75 o
  -3   2  12        3.03        6.15      9.92 o
  -2   2  12        1.19       14.25     10.07 o
  -1   2  12      485.07      501.29     11.05 o
   0   2  12      514.96      498.62      8.26 o
   1   2  12        2.07        7.62      7.71 o
   2   2  12      351.80      342.35      7.30 o
   3   2  12      379.69      384.34      8.00 o
   4   2  12      163.34      160.40      7.31 o
   5   2  12       10.72        1.60      7.71 o
   6   2  12       37.40       39.14      8.50 o
 -10   3  12       78.04       78.30     10.09 o
  -9   3  12       45.63       39.39      9.30 o
  -8   3  12      104.80      116.65     10.37 o
  -7   3  12       41.64       36.93     10.15 o
  -6   3  12        3.15       19.98     10.18 o
  -5   3  12       97.53       90.60     11.94 o
  -4   3  12      283.60      300.74     14.45 o
  -3   3  12      109.71      110.38     10.86 o
  -2   3  12       17.31       32.20      9.07 o
  -1   3  12       92.01       87.12      7.86 o
   0   3  12      841.37      842.18      9.27 o
   1   3  12      293.64      305.86      9.62 o
   2   3  12       85.36       97.92      8.52 o
   3   3  12       28.83       29.85      7.97 o
   4   3  12        3.18        0.34      6.87 o
   5   3  12       35.16       30.11      6.92 o
   6   3  12       29.53       25.58      8.10 o
  -9   4  12      133.71      115.90     11.15 o
  -8   4  12        0.68       10.99     12.09 o
  -7   4  12       18.13       26.69     12.68 o
  -6   4  12       45.68       53.00     11.13 o
  -5   4  12      146.78      160.24     14.37 o
  -4   4  12       75.82       45.50     13.94 o
  -3   4  12      275.26      325.58     13.19 o
  -2   4  12      372.72      358.56      9.37 o
  -1   4  12      115.04      128.26      8.78 o
   0   4  12       18.47       26.70      7.32 o
   1   4  12      117.40      117.30     10.35 o
   2   4  12       34.08       38.72      8.61 o
   3   4  12      126.07      127.22      7.99 o
   4   4  12       35.44       36.62      9.92 o
  -7   5  12       50.49       44.29     13.75 o
  -6   5  12      201.37      194.60     13.58 o
  -5   5  12       12.88       28.73     15.65 o
  -4   5  12       78.57      103.68     15.40 o
  -3   5  12      140.10      129.19     12.10 o
  -2   5  12      412.89      427.68     19.87 o
  -1   5  12       30.53       35.80     12.50 o
   0   5  12        2.43       18.01      8.78 o
   1   5  12       16.83       11.91      9.01 o
   2   5  12      195.20      176.81     11.70 o
 -11   0  13      184.98      202.79     16.08 o
  -9   0  13      103.68      111.15     15.14 o
  -7   0  13       92.37      108.77     11.94 o
  -5   0  13      319.42      329.00     13.56 o
  -3   0  13     2373.51     2402.21     63.44 o
  -1   0  13      544.40      532.36     13.95 o
   1   0  13      279.12      290.74     12.95 o
   3   0  13      517.35      556.32     21.61 o
   5   0  13      301.13      329.99     13.16 o
 -11   1  13       33.83       31.29      8.36 o
 -10   1  13      270.02      261.92      9.46 o
  -9   1  13       70.38       81.01      8.81 o
  -8   1  13      137.66      150.94      9.64 o
  -7   1  13      137.64      144.36      9.89 o
  -6   1  13      517.74      489.33     11.22 o
  -5   1  13        5.70       15.68      8.09 o
  -4   1  13      482.45      484.68      9.90 o
  -3   1  13       52.03       60.64      8.36 o
  -2   1  13      746.07      768.30     11.61 o
  -1   1  13       66.54       55.71      9.98 o
   0   1  13      473.61      490.92     14.89 o
   1   1  13       94.71       92.91      7.17 o
   2   1  13      562.45      574.82     11.17 o
   3   1  13       69.45       63.48      7.03 o
   4   1  13      329.31      338.51     11.58 o
   5   1  13        4.40       10.46      6.76 o
   6   1  13      202.60      190.41      8.15 o
 -11   2  13       44.07       37.62      9.67 o
 -10   2  13        1.15       12.45     10.11 o
  -9   2  13      162.45      162.04     10.02 o
  -8   2  13        0.28        3.15      9.27 o
  -7   2  13      675.95      690.20     14.74 o
  -6   2  13        1.02        3.67      9.96 o
  -5   2  13      410.58      443.18     12.54 o
  -4   2  13        2.16       11.31     11.71 o
  -3   2  13       30.27       34.33     10.38 o
  -2   2  13        1.97       11.95      8.90 o
  -1   2  13      534.83      549.70     11.56 o
   0   2  13        2.68        4.53      7.85 o
   1   2  13      793.68      836.05     16.82 o
   2   2  13        0.40       -2.29      7.54 o
   3   2  13      270.72      270.90      7.89 o
   4   2  13        0.76       -0.16      6.73 o
   5   2  13      194.86      170.69      8.05 o
   6   2  13        1.08        6.03      8.64 o
 -10   3  13       10.49       14.81     10.26 o
  -9   3  13       24.81       24.44      8.45 o
  -8   3  13      166.03      162.44      9.67 o
  -7   3  13        5.27        7.64     10.52 o
  -6   3  13      193.77      197.80     12.50 o
  -5   3  13       51.50       60.52     10.38 o
  -4   3  13      227.45      243.27     12.98 o
  -3   3  13        2.90       13.90     11.80 o
  -2   3  13      267.39      270.72     10.01 o
  -1   3  13        2.74       16.59      7.36 o
   0   3  13      424.83      422.84     11.19 o
   1   3  13       30.75       43.60      8.40 o
   2   3  13      163.63      175.55      9.40 o
   3   3  13       32.42       41.95      9.04 o
   4   3  13      190.80      176.11      8.54 o
   5   3  13       33.70       42.58      8.62 o
  -8   4  13        0.01       -1.66     16.52 o
  -7   4  13        1.73       17.09     10.80 o
  -6   4  13        2.67       15.82     11.13 o
  -5   4  13      150.93      167.05     13.79 o
  -4   4  13        1.56       10.06     14.53 o
  -3   4  13      342.47      330.16     32.97 o
  -2   4  13        5.20       21.52      8.46 o
  -1   4  13      174.96      173.26      8.86 o
   0   4  13        0.11        1.01      7.90 o
   1   4  13       35.73       30.76      8.13 o
   2   4  13        0.46       -0.34      7.56 o
   3   4  13      122.91      104.26      8.58 o
  -6   5  13        3.62       -4.03     13.87 o
  -5   5  13       27.27       45.97     13.99 o
  -4   5  13      124.64      105.09     20.56 o
  -3   5  13       10.21       21.54     12.60 o
  -2   5  13       36.53       45.42      9.88 o
  -1   5  13        1.57       13.45     11.10 o
   0   5  13       42.13       32.94      8.57 o
 -10   0  14        0.23        0.40     15.82 o
  -8   0  14        3.89        3.57     11.94 o
  -6   0  14        4.24       -8.79     14.72 o
  -4   0  14       11.06       21.46     12.69 o
  -2   0  14      211.62      183.24     14.07 o
   0   0  14        2.51        1.85     11.81 o
   2   0  14      216.93      208.12     12.50 o
   4   0  14        6.18       14.25     13.22 o
   6   0  14        1.54        5.27     16.09 o
 -11   1  14        6.78       14.38      8.53 o
 -10   1  14       16.03       18.07      9.81 o
  -9   1  14       44.12       42.80      8.70 o
  -8   1  14       58.52       57.90      9.42 o
  -7   1  14        1.05       12.33      7.98 o
  -6   1  14       12.31       19.45     11.26 o
  -5   1  14      102.95       89.13      7.85 o
  -4   1  14        1.23        1.69     11.87 o
  -3   1  14        0.36       10.01     10.10 o
  -2   1  14      161.33      175.76      9.63 o
  -1   1  14       81.50       74.66      8.34 o
   0   1  14       19.68       19.49      7.76 o
   1   1  14       12.53       23.66      8.08 o
   2   1  14       58.18       66.04      8.72 o
   3   1  14       85.30       74.67      7.61 o
   4   1  14        8.53       19.40      8.72 o
   5   1  14       24.79       33.06      7.88 o
 -10   2  14        5.46        3.73      9.31 o
  -9   2  14       28.61       30.97      9.35 o
  -8   2  14        8.90       13.92      9.23 o
  -7   2  14       18.32       26.56     10.75 o
  -6   2  14       61.41       56.47     10.36 o
  -5   2  14       90.62       96.43     15.33 o
  -4   2  14        1.72        8.19     11.80 o
  -3   2  14       22.25       12.76      8.26 o
  -2   2  14       18.82       27.53      9.05 o
  -1   2  14      388.26      384.29     11.73 o
   0   2  14       67.66       70.57      8.71 o
   1   2  14        2.59       12.76      7.27 o
   2   2  14        6.47       12.87      7.22 o
   3   2  14       84.40       82.96      8.75 o
   4   2  14       57.82       47.52      7.09 o
   5   2  14       16.83       25.80      8.08 o
  -9   3  14        4.85       16.85     11.21 o
  -8   3  14       28.47       26.82     11.39 o
  -7   3  14       24.45        8.99     15.40 o
  -6   3  14       43.42       47.62     11.98 o
  -5   3  14        0.24      -12.17     12.17 o
  -4   3  14       50.15       64.03      9.41 o
  -3   3  14      104.54      114.19     10.56 o
  -2   3  14      112.66      107.02      9.33 o
  -1   3  14       38.33       33.19      7.76 o
   0   3  14       40.67       56.55      7.48 o
   1   3  14       70.71       75.41     11.99 o
   2   3  14      253.65      254.31     13.65 o
   3   3  14        0.82        6.94      8.34 o
   4   3  14        0.96        1.53      9.36 o
  -8   4  14        2.11       14.39     14.18 o
  -7   4  14       18.16       29.45     13.82 o
  -6   4  14        0.29       13.27     12.60 o
  -5   4  14      151.89      160.98     10.05 o
  -4   4  14      136.61      127.65     11.03 o
  -3   4  14      230.83      248.87     11.44 o
  -2   4  14        1.65       12.89     12.41 o
  -1   4  14       14.59       21.89     11.20 o
   0   4  14       77.24       74.92      8.18 o
   1   4  14       88.71       91.88      8.49 o
   2   4  14       19.24        6.84      9.14 o
  -3   5  14       53.62       53.29     16.17 o
  -2   5  14       78.15       85.70     15.78 o
 -11   0  15      119.53       96.22     11.95 o
  -9   0  15       73.30       77.19     12.55 o
  -7   0  15      278.82      276.02     12.82 o
  -5   0  15      230.39      226.48     11.35 o
  -3   0  15      471.97      466.94     12.98 o
  -1   0  15       69.79       78.23     13.68 o
   1   0  15      585.14      616.73     28.31 o
   3   0  15      503.04      506.56     21.98 o
   5   0  15       99.46       79.21     13.72 o
 -10   1  15       42.33       58.87     10.10 o
  -9   1  15       13.62       16.59      8.33 o
  -8   1  15      220.27      220.76     10.72 o
  -7   1  15       13.66       17.43     12.81 o
  -6   1  15      129.50      139.74      8.80 o
  -5   1  15       53.17       50.54      9.33 o
  -4   1  15      491.22      490.38     17.23 o
  -3   1  15        1.47        3.45      8.90 o
  -2   1  15      235.11      244.67     15.88 o
  -1   1  15       52.78       67.83     14.88 o
   0   1  15      331.32      349.47      9.32 o
   1   1  15        0.54       10.66      9.21 o
   2   1  15      296.05      298.11     10.16 o
   3   1  15        9.15       15.26      9.97 o
   4   1  15      181.36      168.03      9.07 o
 -10   2  15        0.24       -4.44      9.58 o
  -9   2  15       44.84       55.07     10.74 o
  -8   2  15       33.79       46.29      9.65 o
  -7   2  15      173.73      176.12      9.27 o
  -6   2  15        3.04       13.78     12.03 o
  -5   2  15      152.56      157.99     12.52 o
  -4   2  15       11.07       22.21     10.30 o
  -3   2  15      263.73      248.10      8.87 o
  -2   2  15        0.56        8.09     10.18 o
  -1   2  15      564.85      553.28     14.63 o
   0   2  15        1.24       -0.09     10.96 o
   1   2  15      137.65      134.20      9.63 o
   2   2  15        3.28        6.58      8.66 o
   3   2  15       53.97       53.20      8.44 o
   4   2  15        0.14       -2.15      7.48 o
  -9   3  15        0.48        1.07     10.54 o
  -8   3  15       38.83       51.32     15.99 o
  -7   3  15        0.85       18.39     12.45 o
  -6   3  15      176.81      168.77     11.24 o
  -5   3  15       72.60       75.67      9.75 o
  -4   3  15       41.85       53.92     12.13 o
  -3   3  15        0.85       17.74     10.33 o
  -2   3  15      274.51      274.66     12.87 o
  -1   3  15        3.83        5.30      8.59 o
   0   3  15      202.73      190.43     11.59 o
   1   3  15        0.57        5.88     11.19 o
   2   3  15      103.19       93.21     11.24 o
   3   3  15        1.41       11.65     11.14 o
  -7   4  15       19.06        5.36     13.25 o
  -6   4  15        8.59       25.67     11.22 o
  -5   4  15      128.58      128.80     11.45 o
  -4   4  15        8.72        9.86      9.86 o
  -3   4  15       60.18       44.91     10.06 o
  -2   4  15        1.70        6.05      9.88 o
  -1   4  15       41.58       43.65      9.10 o
   0   4  15        8.05        8.81      8.43 o
   1   4  15      106.22      102.19      9.54 o
 -10   0  16       15.22       14.44     13.21 o
  -8   0  16       34.29       51.91     10.83 o
  -6   0  16       60.90       41.19     11.03 o
  -4   0  16       39.80       51.26     11.28 o
  -2   0  16       14.17       10.53     11.56 o
   0   0  16       23.95       26.74     11.91 o
   2   0  16       94.54       80.82     11.22 o
   4   0  16        7.04       15.25     11.57 o
 -10   1  16        0.22      -10.25     10.25 o
  -9   1  16        1.71        6.84     10.16 o
  -8   1  16       14.68       15.25      8.35 o
  -7   1  16        2.28        0.54      7.93 o
  -6   1  16        4.77       12.38      9.32 o
  -5   1  16       13.23       26.22     10.34 o
  -4   1  16       15.05       15.54      9.16 o
  -3   1  16       40.26       44.03      8.43 o
  -2   1  16       80.65       97.20     10.85 o
  -1   1  16       13.82       20.26      9.14 o
   0   1  16        1.87       11.73      8.73 o
   1   1  16       42.46       30.32      8.81 o
   2   1  16       40.79       36.27      8.86 o
   3   1  16        1.14       14.41      8.78 o
  -9   2  16       25.41       28.97     10.09 o
  -8   2  16        0.48       -1.21     15.23 o
  -7   2  16        3.72       17.15     12.27 o
  -6   2  16        0.01       -5.03     15.53 o
  -5   2  16       10.66       20.40      9.37 o
  -4   2  16        0.04       14.70     10.30 o
  -3   2  16       48.41       69.74      9.48 o
  -2   2  16       31.82       26.02      9.39 o
  -1   2  16        8.22       23.14     10.49 o
   0   2  16       13.56        8.93      8.62 o
   1   2  16       78.48      103.48     13.21 o
   2   2  16        7.06       25.24      9.96 o
   3   2  16       12.55       25.35     11.34 o
  -8   3  16        2.78        0.71     10.29 o
  -7   3  16        0.13        9.79     12.92 o
  -6   3  16       57.71       60.18     11.03 o
  -5   3  16       36.19       54.29     10.89 o
  -4   3  16       36.77       51.64      8.86 o
  -3   3  16        7.17       11.40      8.23 o
  -2   3  16       59.74       61.44      8.93 o
  -1   3  16       40.00       28.59      8.97 o
   0   3  16       10.76       20.69      9.68 o
   1   3  16        2.84       23.57      9.90 o
  -5   4  16       64.28       55.81     11.84 o
  -4   4  16       88.24       85.15      9.51 o
  -3   4  16       44.07       63.23     10.24 o
  -2   4  16       33.27       51.42     10.20 o
  -9   0  17      207.15      190.11     13.90 o
  -7   0  17       56.05       62.56     13.43 o
  -5   0  17      422.76      408.48     15.33 o
  -3   0  17       16.97       38.68     13.82 o
  -1   0  17       60.27       64.80     14.18 o
   1   0  17      336.57      305.20     13.92 o
  -9   1  17       59.66       56.23     12.00 o
  -8   1  17      100.81      102.45     10.18 o
  -7   1  17        0.55       -0.25     10.34 o
  -6   1  17       68.24       77.58     10.73 o
  -5   1  17       60.88       55.67     12.96 o
  -4   1  17      181.92      194.16     12.99 o
  -3   1  17        0.58        9.45     10.96 o
  -2   1  17      136.40      139.81     11.03 o
  -1   1  17       33.48       37.94      9.05 o
   0   1  17      179.66      180.76     10.40 o
   1   1  17        4.66        9.26     11.70 o
   2   1  17      140.29      121.04      9.66 o
  -8   2  17        1.28       -0.02     13.54 o
  -7   2  17       32.88       31.54     11.22 o
  -6   2  17        4.53       12.73      9.67 o
  -5   2  17       46.18       44.14      8.86 o
  -4   2  17        0.92       20.90      8.71 o
  -3   2  17      233.39      242.96     14.51 o
  -2   2  17       27.13       22.77      9.79 o
  -1   2  17      332.71      312.94     10.45 o
   0   2  17        1.18       18.34     10.95 o
   1   2  17       27.65       35.52     11.34 o
  -6   3  17       99.10       93.96     16.11 o
  -5   3  17       94.44      105.17      9.21 o
  -4   3  17       50.44       40.16      8.34 o
  -3   3  17        3.45       12.33     11.01 o
  -2   3  17      109.12       91.48     10.15 o
  -1   3  17        0.22       10.98      9.17 o
  -8   0  18        1.78       12.12     13.25 o
  -6   0  18       22.35       36.49     14.75 o
  -4   0  18       28.51       11.44     15.29 o
  -2   0  18       71.75       73.94     12.57 o
   0   0  18       23.22       12.71     12.78 o
  -8   1  18        0.05        2.49      9.88 o
  -7   1  18        2.90        1.40     11.10 o
  -6   1  18        4.56        0.31     13.29 o
  -5   1  18       41.27       46.31     10.26 o
  -4   1  18        0.24        1.39      8.91 o
  -3   1  18       14.85        2.71     10.91 o
  -2   1  18        1.91       -2.87     11.38 o
  -1   1  18       12.11       22.82     11.16 o
   0   1  18        3.61        2.20     11.87 o
   1   1  18        0.61        6.52     11.54 o
  -7   2  18        4.29       10.83     10.39 o
  -6   2  18        0.92        1.42     11.25 o
  -5   2  18        2.68       11.76      9.00 o
  -4   2  18        2.71       13.84     10.26 o
  -3   2  18       38.70       41.22      9.90 o
  -2   2  18        0.00        8.77      9.94 o
  -1   2  18        2.27       13.70     10.20 o
  -5   0  19       75.98       83.32     17.96 o
  -3   0  19       84.23       61.56     16.30 o
  -1   0  19       80.78       55.95     17.71 o
  -6   1  19       82.41       73.15     11.75 o
  -5   1  19        0.05       -1.28     10.51 o
  -4   1  19       28.09       35.69     11.37 o
  -3   1  19       55.41       76.30     13.24 o
  -2   1  19      100.50       88.03      9.87 o
 
